# Supplementary material for: Pre-clinical study of induced pluripotent stem cell-derived dopaminergic progenitor cells for Parkinson’s disease
Source: Nat Commun. 2020 Jul 6;11:3369. doi: 10.1038/s41467-020-17165-w (PMC7338530; doi:10.1038/s41467-020-17165-w)
Supplement: Supplementary file 5 — Supplementary Data 1 [file 41467_2020_17165_MOESM5_ESM.xlsx]

## Sheet: 1710_KyotoU_GenomeG_data_all
	GAPDH	ACTB	HES1	HES5	NESTIN	PAX6	SOX1	SOX2	ZBTB16	TUBB3	MAP2	NCAM	AADC	ALDH1A1	CALB1	DAT	KCNJ6	LMX1A	LMX1B	LRTM1	NR4A2	PITX3	SNCA	TH	VMAT2	CORIN	FOXA2	SHH	EN1	EN2	WNT1	WNT5A	ALCAM	BLBP	BRN3a	GATA6	GBX2	HOXA2	GLI1	HOXAB4	LRP4	NKX2-1	NKX6-1	OTX2	PAX2	TPH2	GFAP	TBR1	NANOG
Lab_1_CT1DAP-161004_D00_S01	13.5635	12.2877	19.0431	19.369	15.2825	24.4601	999	14.4628	999	17.32	999	17.1176	999	999	16.1104	999	16.3396	999	999	999	18.2764	999	17.352	999	24.1007	999	18.8808	17.4855	999	999	999	999	999	999	999	999	19.8199	999	999	999	999	16.4005	999	16.1209	999	999	19.947	17.3797	15.4933
Lab_1_CT1DAP-161004_D00_S02	12.7038	11.9189	15.4026	19.6436	15.5468	21.2247	17.5538	13.8146	999	15.2717	999	15.4023	999	999	15.5006	18.9118	16.2899	999	999	999	16.8958	999	17.0913	999	17.2708	999	17.003	17.3072	15.9283	999	999	999	15.6842	19.8733	999	999	24.4281	999	999	999	19.8763	15.9192	18.6425	16.1591	999	999	17.5763	16.9667	15.3803
Lab_1_CT1DAP-161004_D00_S03	9.08326	8.74232	14.9191	20.1043	12.5728	22.2243	17.5269	12.3031	999	14.5395	18.4597	15.8953	999	999	14.9665	999	16.6771	999	999	999	18.5667	999	17.2575	999	19.0103	999	17.7447	17.4382	16.8258	999	999	18.7693	16.6278	17.0896	999	999	999	20.2438	17.0176	999	17.1039	17.1422	999	13.2302	999	999	16.6316	17.9679	15.7956
Lab_1_CT1DAP-161004_D00_S04	9.41814	8.69023	15.3408	19.3765	13.3285	20.6821	16.3529	12.6453	999	14.6653	17.6359	15.2932	999	999	14.2591	999	15.6295	999	999	999	16.7422	999	15.4504	22.5402	20.2155	999	17.1265	16.0374	15.8241	999	999	999	15.4952	17.5718	999	999	17.4123	999	16.5766	999	999	15.2533	999	15.6341	999	18.5832	16.5498	16.8814	12.9185
Lab_1_CT1DAP-161004_D00_S05	10.1937	9.63993	16.712	19.0724	13.9878	22.3585	17.8944	14.1384	999	15.7337	17.3274	16.3454	999	999	13.8054	999	17.6702	999	999	999	19.7887	999	16.9786	999	17.7174	999	999	17.8513	19.1064	999	999	999	17.0537	16.3308	999	999	17.8424	999	999	999	18.823	16.0133	999	15.5214	999	999	17.6763	17.9832	14.2358
Lab_1_CT1DAP-161004_D00_S06	9.78351	9.24396	15.3282	19.6171	13.9944	21.1743	17.7964	14.3284	999	14.1655	17.0936	17.0937	999	999	15.2583	999	15.4717	999	999	999	16.6289	999	16.9657	999	999	999	17.2921	18.6148	17.7229	999	999	18.5304	15.2889	999	28.7497	999	16.4607	999	999	999	999	15.8741	999	15.4914	999	999	17.5195	15.9134	14.1873
Lab_1_CT1DAP-161004_D00_S07	13.3552	12.3385	18.7276	999	14.7493	999	18.9032	14.7931	999	17.0972	17.7435	16.0905	999	999	999	999	18.2039	999	999	999	19.6622	999	22.3279	999	999	999	999	23.2062	999	999	999	17.8665	999	999	999	999	999	999	999	999	18.8356	999	999	16.6202	999	999	17.6033	18.3125	15.7881
Lab_1_CT1DAP-161004_D00_S08	9.01419	8.31966	16.0854	999	13.3397	999	21.5249	13.0158	999	13.85	15.3669	17.057	999	17.6061	15.0655	999	999	999	999	999	23.8046	999	15.8533	999	21.4092	999	18.1971	18.9382	999	999	999	19.2218	17.1883	15.7172	999	999	999	999	16.21	999	16.4965	21.1097	999	16.2878	999	999	17.9187	17.7528	13.7053
Lab_1_CT1DAP-161004_D00_S09	10.1288	9.05492	16.2544	19.2568	13.5681	999	20.1998	12.3534	999	13.7735	16.2882	14.5099	999	999	15.683	999	16.263	999	999	999	999	999	16.9688	999	17.6511	999	20.7794	19.3616	21.6624	999	999	18.6641	17.6707	999	25.0175	999	999	999	19.0781	999	18.0682	19.1976	999	13.4055	999	999	19.6621	17.951	15.0042
Lab_1_CT1DAP-161004_D00_S10	8.8588	8.35079	16.3002	21.289	12.8126	21.1521	999	12.8622	999	14.2745	20.8146	14.3848	999	999	17.5271	20.0927	999	999	999	999	19.3256	999	15.5587	999	24.2644	999	19.936	18.5687	18.1417	999	999	999	16.543	15.1397	25.4717	999	18.3919	999	999	999	17.4596	17.0222	999	16.3695	999	999	19.0662	17.7867	12.7519
Lab_1_CT1DAP-161004_D00_S11	10.6034	10.2379	14.8938	999	14.7233	23.0819	17.5715	13.2283	999	16.0031	16.2878	18.0468	999	999	17.1056	999	18.7581	999	999	999	20.0775	999	16.702	999	21.852	999	17.3241	17.9061	18.7818	999	999	999	15.6081	999	22.5973	999	19.7161	999	999	999	999	19.5674	999	20.0174	999	999	18.334	19.526	14.3854
Lab_1_CT1DAP-161004_D00_S12	11.3858	10.1739	17.4341	999	15.0751	20.1923	18.9282	13.5311	999	15.9303	999	15.5904	999	999	16.3782	999	22.1091	999	999	999	18.6178	999	17.4631	999	21.1534	999	15.1153	18.886	21.8392	999	999	999	18.8409	999	999	999	16.7587	999	18.8865	999	18.9493	18.4195	999	16.0108	999	999	20.3079	18.0485	14.4583
Lab_1_CT1DAP-161004_D00_S13	13.4209	12.0951	17.5862	20.0677	15.3139	22.797	18.2733	13.8043	999	16.1858	18.1497	16.6556	999	999	15.6696	999	22.2166	999	999	999	18.5059	999	17.7902	999	999	999	17.2261	17.0826	16.8568	999	999	18.6906	18.6681	18.9819	999	999	999	999	999	999	999	17.2191	999	16.3454	999	999	19.5382	16.5726	15.0175
Lab_1_CT1DAP-161004_D00_S14	10.0249	9.17895	999	20.3411	13.8025	22.2241	16.9433	13.8277	999	15.1283	18.1252	16.243	999	18.8676	15.5731	999	17.2573	999	999	999	18.8085	999	17.2139	999	21.1047	999	16.6214	17.9672	16.624	999	999	18.6396	999	17.5284	999	999	17.3483	999	19.7113	999	17.7359	16.5391	999	14.5355	999	999	17.3029	17.5496	14.0205
Lab_1_CT1DAP-161004_D00_S15	9.0666	8.246	14.2088	18.7304	13.4888	21.5976	16.1253	13.3191	999	13.9294	18.3969	15.7818	999	999	14.1533	999	15.9886	999	999	999	16.6601	999	16.3858	999	18.8968	999	16.7671	17.2268	15.8126	999	999	999	15.3458	17.7272	999	999	17.6119	999	999	999	18.2467	15.9056	999	15.2066	999	999	16.8915	15.7219	14.247
Lab_1_CT1DAP-161004_D00_S16	9.76953	8.46825	14.1962	18.8144	13.314	999	17.495	12.7046	999	15.1294	18.3516	15.5171	999	16.7348	14.4193	999	15.869	999	999	999	16.7028	999	15.5739	999	19.5923	999	16.4799	17.1563	15.499	999	999	999	17.9157	16.8676	999	999	17.7176	24.9149	999	999	16.4875	15.5043	999	16.2884	999	999	16.4263	15.7726	14.9538
Lab_1_CT1DAP-161004_D00_S17	8.8939	8.03338	14.9553	999	13.6564	23.8271	20.4172	12.2958	999	15.7727	16.5627	15.6187	999	18.1859	13.7347	999	15.9292	999	999	999	19.3948	999	15.4343	999	18.6825	999	17.4703	17.6055	16.3173	999	24.7967	17.0665	15.775	18.0773	999	999	19.3261	999	17.1488	999	16.7902	16.9148	999	15.3864	999	999	17.9648	22.4386	13.1989
Lab_1_CT1DAP-161004_D00_S18	9.66802	8.95855	15.1786	999	13.4842	21.3837	999	12.2675	999	15.1703	17.6337	15.2909	999	16.1829	14.7525	999	15.5642	999	999	999	16.6584	999	16.8897	999	22.4025	999	16.1627	16.8534	18.1109	999	999	17.4141	16.94	18.9631	999	999	999	999	16.5716	999	17.4084	15.3173	999	14.4104	999	999	17.9848	15.9804	14.651
Lab_1_CT1DAP-161004_D00_S19	9.54992	8.7784	18.1954	999	14.0774	999	999	13.7559	999	13.7087	999	999	999	18.0365	999	999	999	999	999	999	999	20.1115	16.8876	999	18.4095	999	15.4778	999	999	999	999	999	15.8844	999	999	999	999	999	20.334	999	999	999	999	16.4504	999	999	999	999	12.997
Lab_1_CT1DAP-161004_D00_S20	9.59427	9.54792	15.2308	999	13.2975	999	18.8769	12.0973	999	16.0781	16.5128	16.576	999	999	15.7826	999	19.6678	999	999	999	19.4739	999	17.4008	19.049	17.2268	999	999	21.4073	999	999	999	18.5967	16.2611	999	999	999	999	999	21.5724	999	16.712	999	999	15.0597	999	999	17.2431	20.6811	15.7433
Lab_1_CT1DAP-161004_D00_S21	9.23191	8.68812	13.6692	18.9791	12.6356	20.5696	18.7999	11.2801	999	13.9423	999	14.6242	999	999	15.834	999	20.0872	999	999	999	17.5584	999	16.1096	999	999	999	18.2868	17.2125	16.8557	999	999	16.5727	15.3772	17.7371	999	999	18.468	999	16.4125	999	17.9728	17.451	999	13.6093	999	999	16.229	16.6888	13.2531
Lab_1_CT1DAP-161004_D00_S22	10.2149	9.39002	16.3168	999	13.8737	20.5555	22.2172	13.4901	999	15.0097	999	15.8858	999	999	14.8982	999	21.8292	999	999	999	999	999	16.6822	999	22.751	999	17.6714	18.4105	18.63	999	999	999	17.6492	16.3966	999	999	999	999	18.5507	999	999	18.9099	999	16.2792	999	999	17.3474	17.2875	15.7405
Lab_1_CT1DAP-161004_D00_S23	8.36691	7.90679	15.4941	999	13.3542	23.4503	19.9914	12.1587	999	13.5773	15.614	18.3744	999	999	13.9208	999	19.2699	999	999	999	17.3325	999	15.2711	999	22.1612	999	14.4512	18.637	999	999	999	999	14.8973	17.2761	999	999	16.5438	999	999	999	15.0157	19.9665	999	18.072	999	999	20.2107	19.3922	11.6991
Lab_1_CT1DAP-161004_D00_S24	9.56335	8.71977	13.7964	999	12.9952	20.8551	20.6598	12.46	999	14.4992	16.9929	15.2615	999	18.3211	16.5145	999	19.4001	999	999	999	18.3471	999	17.5771	999	19.6931	999	16.7207	21.0951	999	999	999	999	16.874	17.064	999	999	17.8762	999	18.8227	999	15.4091	17.5949	999	14.9524	999	999	18.7284	19.0381	13.2689
Lab_1_CT1DAP-161004_D00_S25	9.99453	8.92237	14.2342	17.3963	12.7484	20.1067	16.006	11.831	999	14.3576	15.6629	14.5429	999	999	14.8892	999	15.0245	999	999	999	16.6448	999	15.5803	999	18.2134	999	16.177	16.0345	15.4698	999	999	999	14.31	18.4033	22.6425	999	17.0321	999	18.1546	999	18.2216	15.0433	999	13.091	999	999	16.6035	15.3611	13.6627
Lab_1_CT1DAP-161004_D00_S26	10.936	10.01	16.6994	19.5634	15.0293	23.2068	18.9239	13.3027	999	16.6469	16.7812	17.2925	999	999	15.7259	999	19.7452	999	999	999	17.8081	999	19.7233	999	18.6531	999	18.0532	17.6888	18.2076	999	999	18.7466	18.8762	999	999	999	999	999	999	999	999	17.2782	999	14.3303	999	999	18.8604	19.8916	16.1049
Lab_1_CT1DAP-161004_D00_S27	10.1763	9.16977	14.4736	20.4327	12.8649	20.9207	16.6237	12.2539	999	14.3226	15.3384	15.1416	999	18.0103	14.7925	999	15.341	999	999	999	18.726	999	16.592	999	18.4563	999	17.0839	16.5782	17.1295	999	999	999	17.8507	19.5437	999	999	23.3987	999	18.1772	999	999	15.7969	999	13.055	999	999	18.371	17.5701	14.7261
Lab_1_CT1DAP-161004_D00_S28	10.1268	9.27331	15.7032	18.6246	13.3549	19.8796	16.7293	13.6183	999	14.7007	16.8745	15.1411	999	999	14.6745	999	14.9839	999	999	999	16.6157	999	15.6451	999	18.4855	999	15.4586	16.7425	16.8461	999	999	28.6296	16.0623	16.7568	999	999	18.0126	999	999	999	16.8443	15.9139	999	16.9779	999	999	16.5968	16.7087	13.703
Lab_1_CT1DAP-161004_D00_S29	11.7263	10.7666	14.6519	18.9887	13.1528	20.8157	17.1493	12.8804	999	14.5501	15.483	14.5654	999	999	14.8235	999	16.6941	999	999	999	17.5708	999	17.736	999	17.5628	23.0794	16.6912	16.4733	15.1743	999	25.6715	999	15.3606	18.3414	23.7525	999	23.1256	999	18.1268	999	17.836	15.4734	999	14.3579	999	999	15.6559	16.2437	14.3809
Lab_1_CT1DAP-161004_D00_S30	13.208	11.9691	17.2066	19.8675	15.0599	21.7295	20.7814	14.8383	999	15.0076	18.6476	15.6293	999	999	15.6809	18.6487	15.1107	999	999	999	16.6492	999	16.3832	999	23.7265	999	15.9827	16.4194	16.1789	999	999	999	16.4892	19.6624	22.0995	999	23.792	999	999	999	999	15.8798	999	16.1663	999	999	17.8729	16.8222	14.4822
Lab_1_CT1DAP-161004_D00_S31	12.1785	10.4469	16.8827	999	14.9934	26.5229	999	12.9114	999	16.1658	16.8371	15.1091	999	999	17.4278	999	18.9724	999	999	999	20.6267	999	16.3778	999	999	999	17.6414	999	999	999	999	18.9229	15.6806	999	999	999	999	999	999	999	17.7976	999	999	16.094	999	999	19.1981	999	15.9395
Lab_1_CT1DAP-161004_D00_S32	9.79322	8.89847	13.481	999	12.7021	25.5339	18.8787	11.8591	999	13.8937	16.4407	15.9022	999	999	15.7216	999	999	19.9573	999	999	20.4605	999	15.4588	999	17.1493	999	999	999	18.2352	999	999	16.55	15.8485	15.9668	999	19.2954	999	999	999	999	16.5038	999	999	13.6945	999	19.641	20.9306	22.6749	14.9577
Lab_1_CT1DAP-161004_D00_S33	8.36335	8.03368	13.9989	999	12.4954	20.9818	18.6059	11.7931	999	13.7478	13.9532	13.683	999	999	14.5195	999	15.6974	999	999	999	999	999	16.9417	999	18.6817	999	15.1622	17.3162	18.4083	999	999	19.0185	17.144	15.1415	22.8106	999	999	999	18.549	999	16.1829	18.576	999	13.8976	999	999	16.6892	17.8984	12.5091
Lab_1_CT1DAP-161004_D00_S34	10.0628	9.56203	17.0225	23.378	13.4107	22.2204	21.8753	13.847	999	16.601	16.621	14.826	999	999	21.648	999	17.176	999	999	999	19.2513	999	19.5198	999	22.8309	999	20.7114	19.3057	21.9747	999	999	18.0109	14.7243	19.0959	999	999	16.5024	999	18.5936	999	16.4812	18.353	999	16.2741	999	999	21.1418	17.695	13.6679
Lab_1_CT1DAP-161004_D00_S35	8.8647	8.3558	16.8309	21.8092	12.8202	23.1311	20.2885	12.2525	999	14.0406	15.5887	16.5676	999	17.8017	15.752	999	17.2054	999	999	999	17.7612	999	16.8634	999	20.3778	999	19.1508	999	999	999	999	19.7326	15.8144	17.7074	999	999	16.5903	999	999	999	15.4706	16.7639	999	15.3784	999	999	19.8903	18.167	12.248
Lab_1_CT1DAP-161004_D00_S36	9.39091	8.6657	15.4737	999	13.5918	21.5413	20.5131	12.906	999	16.2554	20.5182	17.153	999	999	16.4565	999	19.5231	999	999	999	19.2654	999	16.825	999	18.6635	999	999	19.4675	19.4589	999	999	999	15.0848	17.7413	999	999	19.6152	999	999	999	17.0261	17.5789	999	16.3403	999	999	999	19.1906	14.2143
Lab_1_CT1DAP-161004_D00_S37	12.6452	11.4122	18.4463	20.2133	14.5233	22.5663	18.2066	13.8838	999	15.9448	16.8127	17.3325	999	999	16.4469	999	16.4182	999	999	999	20.2992	999	16.6057	999	24.3208	999	16.5353	18.3485	16.7287	999	999	999	16.7175	19.3794	999	999	23.0411	999	999	999	18.1608	16.6153	999	15.9025	999	999	17.5321	17.6095	14.5673
Lab_1_CT1DAP-161004_D00_S38	9.83914	9.07768	19.6132	19.5089	13.7387	23.3875	19.5386	13.3226	999	15.0152	16.1874	17.8393	999	17.9535	14.8373	999	16.0288	999	999	999	17.7561	999	16.4936	999	999	999	16.626	16.7917	16.0369	999	999	999	16.0714	17.9578	999	999	999	999	999	999	17.135	16.3854	999	16.2429	999	999	16.8742	16.1339	13.6894
Lab_1_CT1DAP-161004_D00_S39	10.2834	9.32637	16.1537	22.3645	13.5458	21.9583	17.2838	12.5236	999	15.2443	17.8596	15.5607	999	18.2131	15.3003	999	17.8156	999	999	999	18.7235	999	17.0989	999	17.9985	22.6809	17.7134	17.8343	17.097	24.2522	999	17.4746	17.1229	16.4579	22.9025	999	18.6131	22.9133	999	999	19.0052	18.8456	19.1937	16.6796	999	999	18.6257	17.5467	16.1843
Lab_1_CT1DAP-161004_D00_S40	11.8115	11.3653	15.7272	19.5479	13.7656	20.4146	16.8947	14.3134	999	15.641	17.2009	15.3455	999	999	15.0914	999	16.3672	999	999	999	18.8479	999	16.5534	999	19.6888	999	13.7455	16.6372	15.482	999	999	17.7101	18.5286	999	21.6424	999	999	999	999	999	999	16.6893	999	15.2307	999	999	17.2602	16.2958	14.2678
Lab_1_CT1DAP-161004_D00_S41	11.8378	10.9624	999	999	15.5493	999	999	15.3681	999	18.919	18.9725	999	999	999	18.038	999	999	999	999	999	999	999	19.3519	999	18.825	999	999	999	999	999	999	18.7547	18.5856	999	999	999	23.3456	999	18.1326	999	999	999	999	15.5046	999	999	999	999	17.9752
Lab_1_CT1DAP-161004_D00_S42	11.5332	10.2246	17.4516	20.8794	13.5349	20.9418	16.8836	13.904	999	15.1833	16.4761	16.881	999	999	15.6839	999	15.9151	999	999	999	17.1332	999	17.9573	999	20.8035	999	16.6299	17.4412	16.0151	999	999	999	18.1951	19.3787	999	999	999	999	999	999	999	16.0897	999	15.7216	999	999	17.9493	21.7675	14.3075
Lab_1_CT1DAP-161004_D00_S43	8.96862	8.49771	15.1361	999	12.3465	999	999	11.5804	999	13.4833	15.3968	15.2482	999	999	999	999	18.2853	999	999	999	19.2416	999	18.2071	999	17.6363	999	20.1644	17.0401	21.2482	999	999	15.8922	14.7149	17.8999	999	999	999	999	16.0458	999	17.7575	16.9286	999	12.007	999	999	16.9354	20.1393	15.4567
Lab_1_CT1DAP-161004_D00_S44	11.8958	10.4028	15.9876	999	13.2502	20.7062	17.8604	12.6036	999	15.5925	19.1303	14.8901	999	999	15.3416	999	17.5038	999	999	999	18.0496	999	16.4997	999	18.4118	999	17.4912	18.8104	16.8922	999	999	999	15.3107	16.4656	26.9502	999	18.1028	999	999	999	16.4292	17.1626	999	15.7434	999	999	16.7153	16.1518	13.5857
Lab_1_CT1DAP-161004_D00_S45	9.36075	8.18913	16.2571	999	13.619	19.66	20.1418	12.773	999	14.714	16.3146	14.1537	999	999	16.7009	999	16.4433	999	999	999	19.1506	999	15.3907	999	17.0771	999	16.1091	17.8279	21.5149	999	999	999	14.689	18.5872	21.4324	999	16.021	999	999	999	17.9219	17.89	999	17.0401	999	999	18.0212	16.9168	12.5484
Lab_1_CT1DAP-161004_D00_S46	11.6857	10.0398	16.954	22.194	14.3265	22.0062	22.2241	13.5542	999	15.0336	17.7415	15.513	999	999	16.9794	999	16.8515	999	999	999	21.7049	999	17.2525	999	17.8326	999	20.7886	18.7171	17.7141	999	999	999	16.8838	18.4957	999	999	19.2475	999	18.0094	999	18.3749	18.7197	999	17.0818	999	999	16.7708	17.5834	14.9581
Lab_1_CT1DAP-161004_D00_S47	8.91581	8.67179	14.6874	20.8191	12.3616	999	999	11.7781	999	14.463	14.7483	15.0342	999	999	15.9355	999	18.3479	999	999	999	18.2278	999	18.143	999	19.2749	999	18.4459	999	17.7865	999	999	17.8948	14.9005	17.1668	999	999	999	999	19.3587	999	17.5194	999	999	13.1181	999	18.0166	18.3864	18.564	14.5574
Lab_1_CT1DAP-161004_D00_S48	9.54129	8.59665	12.9549	23.3008	13.2615	999	15.5787	11.1659	999	14.2475	18.9501	15.3693	999	999	15.6369	999	999	999	999	999	21.5509	999	16.4271	999	19.0527	999	18.3044	999	999	999	999	17.6072	16.6583	19.2859	999	999	999	999	17.7635	999	17.3126	17.6978	999	12.3118	999	999	19.0222	18.6422	15.3122
Lab_1_CT1DAP-161004_D00_S49	9.83671	9.24108	16.5573	999	14.2352	25.8901	18.2117	13.9177	999	14.725	17.51	15.8789	999	999	16.1284	999	16.0323	999	999	999	17.5443	999	16.5189	999	22.1376	999	16.6971	17.4721	16.558	999	999	999	18.1993	16.043	999	999	16.9641	999	18.9408	999	19.0974	15.2977	999	15.6909	999	999	17.8168	17.2916	13.8284
Lab_1_CT1DAP-161004_D00_S50	8.93914	8.52786	14.4183	18.8553	13.106	20.6432	16.9854	12.4067	999	14.1574	19.8313	15.2976	999	18.0026	15.2183	999	16.6431	999	999	999	17.2263	999	16.2884	999	17.9218	999	16.9527	16.7005	16.026	999	999	999	15.2884	18.0412	999	999	18.3635	999	17.8709	999	17.6955	16.4879	999	14.9015	999	999	17.1582	16.3817	14.119
Lab_1_CT1DAP-161004_D00_S51	12.8556	11.8878	16.4762	17.7426	14.8695	20.9409	16.3379	14.1901	999	15.1274	999	15.056	999	999	16.1035	999	16.0063	999	999	999	17.1255	24.0222	16.7273	999	20.6992	999	16.3372	16.6236	15.9601	999	999	999	22.0987	18.3261	999	999	23.2416	999	999	999	999	15.2564	999	14.9652	999	999	16.2802	16.2356	14.2335
Lab_1_CT1DAP-161004_D00_S52	9.2262	8.13448	13.4795	19.0723	12.8198	20.9586	15.9127	12.0794	999	15.2001	14.7161	15.2799	999	18.0035	15.0784	999	15.8663	999	999	999	18.1496	999	15.6529	999	17.3682	999	16.6043	16.6104	15.6575	999	25.9374	999	15.5154	15.8958	22.5432	999	23.4649	999	18.3631	999	17.4584	16.8912	999	13.7291	999	999	16.1498	16.2846	12.9241
Lab_1_CT1DAP-161004_D00_S53	9.11431	8.77796	13.5515	20.0956	12.6621	21.455	17.6163	11.7196	999	15.5457	15.8742	15.2569	999	999	15.7415	999	15.9256	999	999	999	17.5209	999	16.5633	999	18.3873	999	16.7142	18.1053	16.2652	999	999	999	15.3626	16.6437	999	999	22.9548	999	17.4596	999	18.2026	15.9049	999	13.902	999	999	17.5753	16.456	15.1661
Lab_1_CT1DAP-161004_D00_S54	9.64884	9.03706	13.8126	19.4435	14.0094	21.0036	16.1798	13.9512	999	15.3841	999	14.559	999	18.1946	16.1101	999	15.9597	999	999	999	16.8946	999	16.4111	999	20.6491	999	13.971	16.688	16.7858	999	999	19.385	15.0179	17.546	999	999	18.6219	999	999	999	999	15.6686	999	14.915	999	999	17.2117	16.1879	14.188
Lab_1_CT1DAP-161004_D00_S55	8.17258	7.88694	14.299	999	12.7471	21.7731	20.1215	12.2702	999	13.4268	15.5073	14.1816	999	17.8241	14.0813	999	16.4078	999	999	999	23.2889	999	14.9034	999	17.8085	999	18.6231	19.2279	999	999	999	999	14.9648	15.2004	999	999	999	999	17.1549	999	19.4786	17.7427	999	15.6623	999	18.2662	18.6696	17.7091	12.6094
Lab_1_CT1DAP-161004_D00_S56	10.0435	8.91086	15.2108	999	13.0417	999	999	13.6637	999	15.0574	18.3734	16.2707	999	999	16.0893	999	999	999	999	999	999	999	16.293	999	999	999	18.5754	999	999	999	999	999	15.8536	999	999	999	999	999	999	999	999	999	999	13.6725	999	999	19.2373	999	15.0886
Lab_1_CT1DAP-161004_D00_S57	12.7352	12.0102	17.2075	17.6955	15.3269	22.598	18.2424	14.1842	999	15.9331	16.3829	17.7468	999	999	15.5015	999	999	999	999	999	19.7075	999	16.4116	999	21.6236	999	16.6467	999	17.4907	999	999	999	15.678	18.7548	999	999	999	999	999	999	999	18.2994	999	17.3691	999	999	17.512	17.9885	14.3247
Lab_1_CT1DAP-161004_D00_S58	9.55127	8.64923	16.3952	999	13.1337	21.5869	18.3093	12.5745	999	15.2704	16.2646	15.1987	999	18.6829	15.196	999	17.7076	999	999	999	18.4036	999	15.9773	999	17.7195	999	999	19.2139	999	999	999	17.6521	19.5873	16.2658	26.842	999	20.4144	999	18.4929	999	16.1796	17.2623	999	15.3474	999	999	18.5361	20.1338	12.4486
Lab_1_CT1DAP-161004_D00_S59	13.2495	11.9274	17.9291	18.3766	13.5353	20.3487	17.3137	14.5322	999	16.0153	16.7231	18.0946	999	17.3575	17.4809	999	17.9002	999	999	999	21.1327	999	17.2687	999	21.0842	999	19.5095	18.1805	17.7521	999	999	999	16.7238	19.1833	999	999	999	999	999	999	16.9923	17.429	999	16.4614	999	999	19.5467	18.9336	14.4754
Lab_1_CT1DAP-161004_D00_S60	9.78975	9.32289	16.5896	21.6641	13.7672	24.8136	18.6031	13.339	999	15.4242	19.9218	16.357	999	999	15.1141	999	21.4832	999	999	999	18.837	999	16.3568	999	17.9454	999	20.3477	18.7679	21.7387	999	999	17.4546	17.7613	18.0571	999	999	18.5124	999	19.2857	999	19.4494	21.0039	999	16.2827	999	999	21.3084	18.1741	13.0664
Lab_1_CT1DAP-161004_D00_S61	9.85917	8.98644	14.7708	20.8217	13.794	22.2048	16.752	13.4821	999	15.3366	19.5542	16.776	999	999	16.6295	999	16.863	999	999	999	17.5629	999	18.8478	999	19.6993	999	14.3448	17.6448	16.025	999	999	17.7649	14.5372	999	999	999	16.9732	999	999	999	15.5732	21.3777	999	16.5121	999	999	17.6156	16.6249	13.6084
Lab_1_CT1DAP-161004_D00_S62	9.19341	8.78418	14.4172	19.4193	14.0172	21.0234	17.1606	12.8338	999	14.5724	17.335	15.4146	999	999	15.9545	999	16.166	999	999	999	17.2768	999	15.7946	999	19.8596	999	16.4104	17.1128	16.0814	999	999	999	15.3309	16.1154	999	999	999	20.0389	18.4915	999	18.8121	16.7495	999	14.3074	999	19.7972	16.5752	16.1119	14.2322
Lab_1_CT1DAP-161004_D00_S63	8.92809	8.70186	15.9167	20.4343	12.7309	19.7864	17.0317	12.2135	999	14.4334	15.9808	15.3523	999	17.4138	15.5453	999	15.8571	999	999	999	18.1028	21.0008	16.0016	999	18.5331	999	17.0944	18.9953	18.9611	999	999	18.2732	15.8027	16.616	999	999	16.9164	999	18.343	999	16.487	17.5885	999	12.6322	999	999	17.9281	17.5038	14.5352
Lab_1_CT1DAP-161004_D00_S64	10.3732	9.48743	15.6671	18.7493	13.5405	19.8456	16.5326	12.5315	999	14.7478	16.6171	14.4443	999	999	14.2978	999	15.4974	999	999	999	16.2965	999	16.3799	999	19.5703	999	15.3727	15.6965	15.6373	999	999	18.0579	14.9188	999	999	999	999	999	17.9105	999	999	14.9945	999	12.6457	999	999	15.9316	15.6984	13.4102
Lab_1_CT1DAP-161004_D00_S65	9.98573	9.17652	15.8913	20.2834	13.147	20.2451	16.7048	12.4292	999	15.2522	18.9411	15.8303	999	999	14.3814	999	15.1423	999	999	999	17.779	999	16.0764	999	24.6011	999	16.5799	16.562	15.808	999	999	999	17.1043	16.8707	24.3704	999	23.5207	25.8905	999	999	18.0756	16.2467	18.9449	14.4908	999	999	16.36	15.8572	14.45
Lab_1_CT1DAP-161004_D00_S66	9.01786	8.57795	14.5188	18.8611	13.0406	20.5179	16.7046	12.537	999	14.2919	16.5212	18.4916	999	16.7813	14.1641	999	17.1128	999	999	999	18.39	999	16.5598	999	18.4483	999	16.826	18.4981	16.7342	999	999	19.0015	15.0795	17.0454	999	999	23.4668	999	17.065	999	999	16.4695	999	13.2864	999	999	16.4091	15.9772	14.8089
Lab_1_CT1DAP-161004_D00_S67	11.7514	11.16	17.5508	19.9503	13.7122	999	18.3378	13.0341	999	17.1159	999	16.0137	999	999	15.1562	999	17.2357	999	999	999	19.1485	999	18.4894	999	18.852	999	19.6942	20.5726	18.1381	999	999	999	17.7497	999	25.8303	999	999	999	999	999	999	17.546	999	16.6691	999	999	16.4487	18.1219	15.0817
Lab_1_CT1DAP-161004_D00_S68	10.3365	9.51078	16.4332	23.5755	13.1078	21.9888	19.1503	12.4174	999	17.019	15.4598	15.8164	999	999	16.4254	999	17.4807	999	999	999	19.6153	999	16.6078	999	999	999	18.0207	18.5472	17.5514	999	999	18.7112	16.0906	17.2593	999	999	999	999	999	999	999	17.6344	999	999	999	999	19.7494	17.5811	15.3497
Lab_1_CT1DAP-161004_D00_S69	8.55122	8.10971	14.4175	21.8258	13.0215	19.4386	19.6678	12.3776	999	13.8285	18.8414	15.0529	999	17.0145	14.9298	999	16.0549	999	999	999	21.7971	999	18.9392	999	17.8417	999	16.9747	17.1486	16.3807	999	20.0116	18.6745	15.5469	17.7838	999	999	17.3639	18.9725	16.8906	999	16.487	17.5179	999	17.4608	999	999	17.8085	19.3625	12.0967
Lab_1_CT1DAP-161004_D00_S70	8.36298	8.19708	14.0455	22.7145	12.4519	20.3439	18.5253	12.205	999	13.0817	19.1088	14.4522	999	999	14.464	999	16.3422	999	999	999	19.0692	999	14.727	999	16.8769	999	18.3557	17.2527	18.3034	999	999	999	15.5253	15.5394	999	999	16.4075	23.0993	20.8589	999	17.0841	17.313	999	15.5809	999	999	17.9737	17.0269	11.8943
Lab_1_CT1DAP-161004_D00_S71	9.04695	8.63274	15.2944	999	12.8723	21.0718	999	12.2982	999	14.8143	15.784	15.0607	999	999	15.1101	999	17.1656	999	999	999	19.5461	999	16.4109	999	20.7252	999	17.1681	18.0396	20.2346	999	999	17.9012	16.6831	17.8795	999	999	999	999	18.5532	999	17.3418	17.6375	19.9811	14.6933	999	999	19.7573	17.1924	11.8582
Lab_1_CT1DAP-161004_D00_S72	9.50627	9.03595	16.5123	21.0907	13.3666	21.9266	19.5672	13.2341	999	14.5475	19.3066	16.3419	999	999	15.1388	999	21.2849	999	999	999	18.572	999	17.0888	999	17.7384	999	19.1393	19.0106	20.1537	999	999	18.0675	16.6434	16.6588	22.7736	999	17.7447	999	19.1567	999	18.6986	18.7231	999	15.0811	999	999	22.0072	18.7392	13.5216
Lab_1_CT1DAP-161004_D00_S73	9.54332	9.01762	16.2309	20.3578	13.8168	23.2248	20.322	13.4829	999	15.6478	15.7405	15.9833	999	999	15.2592	999	17.3847	999	999	999	18.0708	999	17.7845	999	19.0642	999	17.6548	17.836	18.6858	999	999	17.8292	17.2749	19.0209	999	999	999	999	17.3419	999	19.0096	16.7829	999	16.0681	999	999	17.314	16.7956	14.4008
Lab_1_CT1DAP-161004_D00_S74	10.4337	8.92398	16.4895	20.9111	14.4766	21.3461	17.6538	12.9652	999	16.8357	18.2507	15.8976	999	999	16.5471	999	17.7463	999	999	999	18.946	999	17.3417	999	17.7598	999	18.1244	23.5776	17.0012	999	999	999	15.896	18.8322	23.8252	999	28.7754	999	999	999	18.6535	16.0074	999	15.1068	999	19.4522	20.4367	20.2864	15.069
Lab_1_CT1DAP-161004_D00_S75	12.677	11.902	17.3013	22.0186	14.6668	23.9302	16.0492	14.5652	999	14.9594	18.5405	13.9366	999	999	15.3149	999	14.8348	999	999	999	16.6886	999	16.5002	999	999	999	17.5828	15.8176	15.7496	999	999	999	999	18.8112	999	999	999	999	999	999	999	15.0454	999	14.3438	999	999	16.9748	15.0403	14.2175
Lab_1_CT1DAP-161004_D00_S76	11.0763	10.1643	999	999	14.2431	25.1533	18.767	13.7987	999	15.9249	18.0858	16.0597	999	999	15.9063	999	16.5322	999	999	999	18.1964	999	17.5221	999	21.6137	999	18.3591	18.5969	19.5024	999	999	999	17.3604	999	999	999	23.2773	999	999	999	999	17.8427	999	14.6059	999	999	17.8397	16.8601	16.7613
Lab_1_CT1DAP-161004_D00_S77	10.0405	8.96259	15.6734	20.0251	13.6387	19.7371	16.9127	14.1826	999	14.4194	17.6544	16.0487	999	999	14.6897	999	17.5872	999	999	999	17.5624	999	17.9319	999	16.7545	999	17.4163	17.005	16.8424	999	999	19.1928	17.4847	16.7708	999	999	16.8914	999	18.8466	999	16.7975	16.9009	999	15.1282	999	19.9029	16.2994	16.5885	14.5312
Lab_1_CT1DAP-161004_D00_S78	9.27303	8.72609	14.9118	20.4799	12.7296	999	19.4573	12.8251	999	14.2027	15.0508	14.8782	999	999	14.0453	999	17.1967	999	999	999	19.7218	999	16.4501	999	17.8576	999	17.1953	21.2132	999	999	999	999	15.2567	18.8491	999	999	17.6258	999	999	999	16.7317	17.2145	999	15.2661	999	999	18.2474	18.4718	13.0619
Lab_1_CT1DAP-161004_D00_S79	9.71352	9.23192	16.0646	18.4692	14.2662	999	20.774	12.4869	999	14.8596	18.1676	16.0211	999	17.6763	15.2771	999	999	999	999	999	19.8306	999	18.4254	999	999	999	18.8546	18.0463	20.0678	999	999	28.5923	16.2878	999	22.4149	999	999	24.2781	999	999	19.7563	17.5205	999	16.0107	999	999	17.8094	19.1455	13.9582
Lab_1_CT1DAP-161004_D00_S80	9.22195	8.30464	15.0613	22.8572	12.7115	22.7939	18.6066	12.3333	999	13.5246	14.3067	14.525	999	999	16.7535	999	17.5712	999	999	999	20.2355	999	16.8707	999	18.8968	999	18.8047	999	18.8627	999	999	18.8832	14.7702	16.5141	26.0187	999	999	999	999	999	17.8445	999	999	13.4829	999	999	18.7314	999	14.3327
Lab_1_CT1DAP-161004_D00_S81	11.4402	10.5396	16.7301	999	15.0358	999	20.2113	13.2652	999	16.9005	19.1036	16.4859	999	999	16.5797	999	23.8165	999	999	999	21.9476	999	17.4909	999	19.329	999	18.1538	17.7101	999	999	999	999	17.0677	999	999	999	999	999	18.675	999	999	17.7688	999	18.5423	999	999	19.0304	16.848	13.8186
Lab_1_CT1DAP-161004_D00_S82	13.1903	11.8583	14.7951	999	14.2365	20.6874	19.0848	13.8759	999	16.7978	999	17.3244	999	18.626	15.7734	999	15.8987	999	999	999	18.534	999	16.543	999	18.1288	999	18.2926	17.6899	19.1728	999	999	999	15.0788	999	28.1142	999	999	21.0826	19.3577	999	999	17.4454	22.8021	16.0903	999	999	17.5625	18.1309	16.1407
Lab_1_CT1DAP-161004_D00_S83	9.21934	8.57271	14.6256	999	13.5413	999	999	12.2061	999	14.734	17.3778	17.5023	999	15.6527	15.175	999	18.8802	999	999	999	19.1961	999	15.8816	999	19.7732	999	16.8832	18.777	19.4359	999	999	999	16.4213	16.1537	28.6681	999	999	999	999	999	17.7514	21.0623	999	18.9724	999	999	21.2428	17.6326	12.1688
Lab_1_CT1DAP-161004_D00_S84	9.00438	8.49535	14.3843	20.8503	14.1467	23.4022	18.2934	12.5169	999	15.3156	15.8179	14.5033	999	999	15.3181	999	18.5057	999	999	999	18.8887	999	15.2613	999	18.5476	999	14.306	19.5126	19.109	999	999	999	15.7558	16.2667	21.1977	999	16.3804	999	999	999	16.7309	17.2384	999	15.2641	999	999	18.4465	17.7373	12.5938
Lab_1_CT1DAP-161004_D00_S85	10.149	9.42708	16.693	18.663	14.2503	21.2338	18.2205	12.6499	999	14.7426	16.0308	14.9998	999	17.378	15.2857	999	15.3676	999	999	999	18.2054	999	16.8684	999	18.8886	999	16.4938	17.5305	16.0416	999	999	999	14.566	18.7116	27.5537	999	18.4884	999	999	999	18.0474	17.6104	999	14.2887	999	999	16.7496	16.2909	15.4198
Lab_1_CT1DAP-161004_D00_S86	10.0794	8.49254	16.2077	999	13.6312	21.7008	17.6536	13.7528	999	16.1173	17.1483	16.2092	999	999	15.8862	999	16.4097	999	999	999	18.491	999	17.1517	999	22.3925	999	16.9039	999	15.9182	999	999	999	16.3142	17.2707	999	999	19.0405	23.5936	999	999	19.1046	16.2451	999	15.8536	999	999	17.4625	16.1752	14.6023
Lab_1_CT1DAP-161004_D00_S87	10.2518	9.25827	14.7456	21.3519	13.3314	21.4747	18.0293	12.7707	999	15.4953	15.5895	15.2772	999	999	15.6673	999	17.2046	999	999	999	17.7689	999	19.4419	999	18.9283	999	18.7023	17.7622	17.8618	999	999	999	18.8355	17.3716	28.7993	999	999	999	20.4648	999	18.8798	19.9465	999	13.4053	999	999	18.8477	17.3641	15.2476
Lab_1_CT1DAP-161004_D00_S88	10.7963	9.56784	17.9042	19.8102	14.7384	23.4524	999	14.4308	999	14.9666	16.1139	15.4517	999	999	15.1227	999	15.446	999	999	999	18.0843	999	16.052	999	22.5619	999	17.046	17.0396	16.7021	999	999	999	18.0952	17.3418	999	999	999	999	19.9906	999	999	16.1698	999	16.0173	999	999	17.2386	16.1972	14.284
Lab_1_CT1DAP-161004_D00_S89	9.87008	9.31535	14.0999	17.1969	12.7822	20.7621	15.5337	11.9407	999	14.1445	16.0383	14.8373	999	999	14.0057	999	15.4684	999	999	999	17.7026	999	14.8878	999	16.9008	999	16.3604	16.1227	15.7995	999	999	17.0108	16.2049	17.0405	26.5634	999	999	999	999	999	999	15.3215	999	14.4998	999	999	16.2896	15.6476	13.5947
Lab_1_CT1DAP-161004_D00_S90	9.9512	9.49628	999	999	13.4806	999	22.0927	11.7176	999	14.7755	17.6318	14.8234	999	999	15.8177	999	999	999	999	999	18.9694	999	15.8782	999	24.1833	999	18.2995	999	999	999	999	16.2782	15.7433	19.3616	999	999	999	999	17.7314	999	999	20.0416	999	12.9311	999	999	22.4452	17.9244	16.5537
Lab_1_CT1DAP-161004_D00_S91	9.90725	9.5477	15.7621	23.0976	13.8437	999	18.7423	11.9689	999	17.09	15.8167	15.384	999	999	15.5306	999	18.0579	999	999	999	19.6339	999	15.7693	999	18.928	999	999	18.1617	999	999	999	22.1105	15.6577	999	999	999	999	999	999	999	17.3132	999	999	15.4507	999	999	18.8634	18.8285	16.0207
Lab_1_CT1DAP-161004_D00_S92	10.2631	9.65811	18.0232	999	13.5634	999	999	13.4582	999	15.6423	18.3761	16.3223	999	999	15.6647	999	999	999	999	999	999	999	18.047	999	999	999	19.212	25.9842	999	999	999	19.3409	19.4058	19.6948	999	999	999	999	19.9021	999	20.5986	999	999	14.5878	999	999	999	999	16.3729
Lab_1_CT1DAP-161004_D00_S93	8.97363	8.9851	14.4174	999	12.6277	21.7037	17.287	11.036	999	14.2302	14.7999	13.7055	999	999	15.4417	999	17.5183	999	999	999	21.0437	999	16.2259	999	20.2914	999	20.9849	19.6822	999	999	24.2894	16.983	14.0486	16.007	999	999	999	23.5378	999	999	18.8329	17.7103	999	12.9267	999	18.9989	18.6489	19.0374	14.1686
Lab_1_CT1DAP-161004_D00_S94	10.1479	9.09455	14.8205	19.6727	12.9215	999	22.9868	13.2827	999	15.4969	14.8993	15.2217	999	999	15.4132	999	21.5988	999	999	999	20.8119	999	16.0672	999	18.9753	999	21.5248	18.1734	17.6477	999	999	999	15.3418	14.9072	999	999	14.5189	23.0631	17.9447	999	17.5319	19.1725	999	17.3947	999	999	16.8258	18.9693	14.4382
Lab_1_CT1DAP-161004_D00_S95	10.5541	10.2108	18.344	999	16.2506	999	999	16.0437	999	15.6743	18.332	16.5525	999	19.052	16.2041	999	19.1856	999	999	999	999	999	999	999	20.338	999	19.2071	999	999	999	999	999	999	17.9506	999	999	18.3689	999	19.1918	999	999	999	999	999	999	999	18.0535	999	13.5978
Lab_1_CT1DAP-161004_D00_S96	13.1369	11.8844	17.4204	999	15.0257	19.2737	999	14.6672	999	16.0531	999	16.6206	999	28.5701	16.0004	999	16.1939	999	999	999	20.6908	999	18.6861	999	20.3611	999	17.3991	19.6398	18.1641	999	26.7122	999	999	18.3301	21.5044	999	999	23.7908	17.2672	999	999	17.6129	999	17.9386	999	999	18.898	17.6178	15.3056
Lab_2_CT1DAP-161011_D00_S01	8.65289	8.85699	16.2094	20.233	13.4131	20.4255	17.6674	13.7001	999	13.6934	15.6235	15.3839	999	999	15.7006	999	16.1078	999	999	999	22.1378	999	15.6229	999	16.3706	999	17.9974	17.6464	16.5844	999	999	16.4968	14.4679	17.1469	22.3099	999	17.1265	999	999	999	17.8131	16.7939	999	16.3364	999	999	15.9244	16.4847	12.8651
Lab_2_CT1DAP-161011_D00_S02	8.01561	8.47014	13.0357	999	12.1161	22.0265	18.6443	11.5501	999	13.2039	13.8759	14.2456	999	999	15.3098	999	16.8385	999	999	999	18.6234	999	16.2332	999	16.76	999	999	17.6119	16.4516	999	999	16.7072	12.6866	16.5975	999	999	999	999	17.153	999	17.0897	16.4831	999	11.1547	999	999	17.8361	15.7191	14.5304
Lab_2_CT1DAP-161011_D00_S03	8.42591	8.45827	15.3961	20.6632	12.6976	21.9027	16.9777	11.851	999	14.7285	16.7335	15.234	999	999	14.4169	999	15.3678	999	999	999	17.8487	999	16.6893	999	17.1263	999	17.1871	17.4867	15.8948	999	999	999	16.2417	17.072	22.6447	999	23.7337	999	999	999	16.5911	15.7179	999	13.7005	999	999	16.5306	16.3584	13.4887
Lab_2_CT1DAP-161011_D00_S04	9.80115	8.66849	16.6214	20.8377	13.7293	20.7512	18.5986	14.1731	999	15.2466	18.5141	15.7602	999	18.8208	15.9701	999	17.7657	999	999	999	19.0066	999	15.9135	999	17.6817	999	17.7173	18.1289	16.3536	999	999	18.9451	16.7835	18.0078	999	999	17.6565	999	17.4647	999	16.8807	17.9541	999	16.0081	999	999	16.8022	17.3805	14.2138
Lab_2_CT1DAP-161011_D00_S05	8.01781	7.54841	16.2604	19.0709	12.4403	18.4586	17.7802	12.0413	999	13.8549	15.9959	15.1033	999	18.3956	14.7237	999	16.0543	999	999	999	18.0012	999	17.0568	999	18.1642	999	16.105	16.7121	16.3017	999	999	999	16.6611	15.174	999	999	15.8768	999	17.3237	999	15.7251	16.2298	999	15.256	999	999	16.1559	17.9178	12.877
Lab_2_CT1DAP-161011_D00_S06	8.87187	8.59127	17.6009	999	12.5562	18.3594	999	11.848	999	15.0002	17.3876	13.8795	999	999	14.673	999	15.0178	999	999	999	17.3618	999	17	999	16.9286	999	999	19.0881	20.7654	999	999	999	15.4473	16.358	999	999	23.6566	999	15.9467	999	16.4761	16.0896	999	15.5045	999	999	17.5851	16.3823	13.969
Lab_2_CT1DAP-161011_D00_S07	9.45032	9.38702	16.9259	19.9933	13.461	19.9501	18.3252	13.67	999	15.3757	16.3705	15.3077	999	17.9321	14.37	999	15.7673	999	999	999	18.7591	999	16.755	999	23.3694	999	19.8734	999	16.4249	999	999	999	16.7189	15.6063	999	999	18.7016	999	16.9805	999	16.5805	17.728	999	20.6292	999	999	18.7144	20.6487	13.6778
Lab_2_CT1DAP-161011_D00_S08	9.01117	8.93908	13.5475	18.419	13.7384	18.8452	17.2331	12.0998	999	14.4658	15.4821	16.3069	999	999	15.5345	999	16.4148	999	999	999	17.527	999	17.0293	999	19.1062	999	16.3557	17.7887	16.3187	999	999	18.6906	14.6107	18.729	26.4542	999	23.376	999	999	999	18.159	17.0326	999	12.9271	999	999	16.5678	16.1944	14.9051
Lab_2_CT1DAP-161011_D00_S09	8.59699	8.52145	15.3031	22.9137	12.2016	19.0007	17.9018	11.307	999	14.182	14.2654	14.8089	999	17.8063	14.2907	999	18.4147	999	999	999	17.4685	999	16.6206	999	17.7292	999	16.6722	17.4668	19.5588	999	999	16.9495	14.4199	18.3139	999	999	999	999	18.3351	999	17.1047	16.5518	999	13.386	999	999	16.9925	17.2464	14.0175
Lab_2_CT1DAP-161011_D00_S13	8.47328	8.80983	16.9519	999	12.752	21.3174	20.591	12.8233	999	14.2289	16.1547	15.2346	999	999	16.5313	999	17.2844	999	999	999	19.3003	999	16.5157	999	17.8119	999	21.1078	17.2331	16.5964	999	999	16.994	14.9817	16.6965	999	999	999	999	17.4467	999	999	16.9999	999	15.6434	999	999	16.291	17.4335	13.6903
Lab_2_CT1DAP-161011_D00_S14	9.0726	8.30215	16.4778	22.935	12.821	23.9627	19.2506	11.9891	999	14.5345	16.8667	15.1749	999	18.7786	14.3241	999	15.4812	999	999	999	17.9326	999	15.7049	999	20.6065	999	17.9867	19.1931	999	999	999	17.5501	15.477	17.1194	999	999	18.7521	999	19.5077	999	17.5437	16.5272	999	14.7495	999	999	17.3491	17.1275	13.9254
Lab_2_CT1DAP-161011_D00_S15	8.13393	7.90788	15.1782	999	13.2483	18.4636	18.4299	11.9311	999	13.8313	17.5236	14.8428	999	16.6642	14.2618	999	15.4063	999	999	999	17.4959	999	15.1957	999	17.3096	999	18.0476	18.1011	16.0239	999	999	18.5916	14.9462	16.03	999	999	19.0006	19.147	999	999	16.8054	15.7845	999	14.7497	999	18.1478	17.0468	15.6636	12.1228
Lab_2_CT1DAP-161011_D00_S16	8.02234	7.90902	16.1362	999	12.5509	18.1643	19.6238	12.4422	999	13.2413	15.7008	15.7805	999	999	14.7117	999	15.2774	999	999	999	17.7908	999	15.8819	999	16.086	18.081	16.8341	17.1396	16.7092	999	999	17.4156	14.9487	16.7651	999	999	18.8985	999	17.532	999	18.2796	15.0974	999	15.2848	999	999	16.0126	18.2468	12.6058
Lab_2_CT1DAP-161011_D00_S17	10.8576	10.6839	999	999	15.7359	999	999	14.2981	999	15.708	18.2797	999	999	999	17.7785	999	999	999	999	999	999	999	999	999	999	999	999	999	999	999	999	999	999	18.3611	21.8631	999	999	999	17.8583	999	17.3737	999	999	999	999	999	999	999	14.2289
Lab_2_CT1DAP-161011_D00_S18	10.0467	9.38868	15.4557	22.7289	12.4365	19.3556	18.0108	12.5929	17.8786	14.5561	17.4931	15.101	999	999	14.8623	999	16.6693	999	999	999	17.2223	999	17.91	999	16.8133	999	17.9265	18.041	17.5812	999	999	999	15.2537	17.5681	999	999	999	999	999	999	18.3207	17.4176	999	14.7042	999	999	16.1672	16.6373	14.4425
Lab_2_CT1DAP-161011_D00_S19	8.32405	8.16154	13.1437	20.7821	12.0412	18.8733	17.7585	10.4609	999	14.2111	14.5131	13.5898	999	999	14.7913	999	15.2593	999	999	999	16.7745	999	16.4464	999	17.9138	999	15.9167	18.0185	16.7595	999	999	15.8433	14.4318	16.336	21.3355	999	19.6834	999	15.8386	25.2516	16.1843	15.1874	999	12.3541	999	999	17.1601	15.2343	13.3133
Lab_2_CT1DAP-161011_D00_S20	7.70237	8.0016	14.9938	19.4845	12.6645	19.099	18.5217	10.9944	999	14.0957	16.9399	13.9567	999	999	14.7559	999	15.0704	999	999	999	16.582	999	15.4077	999	16.8614	999	15.8719	16.1097	16.4802	999	999	17.4839	15.5976	16.9021	999	999	18.3321	19.8729	16.355	999	15.0998	14.8927	999	14.8561	999	999	16.1201	15.8068	12.5064
Lab_2_CT1DAP-161011_D00_S21	10.5088	9.81185	15.2649	22.5196	13.3211	18.9583	17.7031	12.8267	999	15.3212	16.6707	14.5708	999	26.1344	14.8996	999	14.945	20.956	999	999	19.2122	999	16.0486	999	16.9073	999	16.5559	18.1909	18.052	999	999	18.3722	999	17.3328	999	999	17.9787	999	20.8624	999	999	16.5745	999	14.9816	999	999	16.9518	15.7442	13.678
Lab_2_CT1DAP-161011_D00_S25	7.79501	7.36596	15.3795	19.1517	12.2881	22.5201	21.2114	12.9102	999	14.039	15.768	14.2334	999	999	14.2963	999	15.9306	999	999	999	18.2478	999	15.335	999	19.4772	999	18.6096	18.104	17.8483	999	18.9671	999	15.3677	15.7365	999	999	17.8256	999	999	999	17.9663	17.1258	999	15.5252	999	18.9292	17.5859	16.686	12.5258
Lab_2_CT1DAP-161011_D00_S26	8.81377	8.28957	15.2383	19.6875	13.3971	20.7954	17.998	13.1019	999	15.0572	16.5763	14.9322	999	999	14.4931	999	16.3725	999	999	999	18.2707	999	16.5439	999	16.2555	999	16.7074	17.1507	16.9955	999	999	999	14.2833	15.0835	999	999	16.4783	999	999	999	17.1928	17.2639	999	16.2299	999	999	15.8889	19.9963	14.4447
Lab_2_CT1DAP-161011_D00_S27	8.37516	7.7194	17.2065	21.2803	12.8585	19.1886	19.0174	12.4026	999	13.594	16.212	15.9151	999	18.4672	14.5429	999	16.1952	999	999	999	16.2687	999	15.9309	999	16.3885	23.3158	15.9122	16.5138	18.3364	999	999	999	15.1958	17.4829	999	999	16.8628	999	18.4442	999	19.6648	15.3669	999	15.6104	999	999	16.0184	17.0131	12.531
Lab_2_CT1DAP-161011_D00_S28	10.23	9.76934	15.9026	20.9863	13.7537	19.4969	999	11.6087	999	15.5696	15.692	14.363	999	18.1081	14.5492	999	16.3537	999	999	999	17.7113	999	16.2807	999	18.0458	18.2459	16.7884	18.711	17.131	999	999	999	16.5494	18.4267	999	999	17.8363	999	999	999	17.8491	15.7516	999	15.7058	999	16.7511	16.395	17.0506	13.9947
Lab_2_CT1DAP-161011_D00_S29	8.52938	8.40971	15.6518	999	13.1568	999	18.0136	11.9721	999	14.8852	14.9058	14.748	999	18.8027	15.0477	999	16.3887	999	999	999	18.6064	999	16.1887	999	16.3487	19.6371	18.9538	17.8303	17.8239	999	999	999	14.7849	16.9057	999	999	17.9824	999	999	999	16.9125	16.6064	17.7022	13.6097	999	17.1069	16.6719	16.5343	12.6082
Lab_2_CT1DAP-161011_D00_S30	10.4971	9.68581	16.7286	999	14.6098	19.9975	18.2967	12.4678	999	15.5299	17.7621	16.0961	999	999	18.371	999	16.219	999	999	999	18.256	999	17.4811	999	17.7291	999	18.3377	17.8236	19.494	999	999	19.5673	15.4043	17.1684	22.2808	999	23.3651	999	999	999	999	16.3398	999	16.0191	999	999	15.8169	16.8489	14.5867
Lab_2_CT1DAP-161011_D00_S31	8.3042	8.38708	14.5482	18.2607	12.7476	19.0456	16.6851	11.6484	999	14.5303	999	13.9105	999	16.8955	14.2183	999	17.2294	999	999	999	16.8742	999	16.8731	999	18.5627	999	16.8774	17.7452	17.209	999	999	26.3152	15.0405	999	24.9818	999	22.4747	999	999	999	19.4787	14.743	999	14.0767	999	999	16.6735	15.3588	12.7066
Lab_2_CT1DAP-161011_D00_S32	8.82739	8.59081	15.8535	18.9692	12.8978	19.1491	15.649	12.4691	999	14.0861	15.386	14.5158	999	999	13.816	999	15.2049	999	999	999	16.7309	999	15.7677	999	15.5787	999	16.5372	16.7178	17.1813	999	999	999	14.0504	17.309	22.1549	999	24.0532	999	16.423	999	17.2598	16.0672	999	13.4703	999	18.1683	15.2571	15.8114	12.1182
Lab_2_CT1DAP-161011_D00_S33	8.20553	8.19684	16.0636	999	13.4112	19.5366	18.727	12.4527	999	14.616	19.1653	14.8263	999	999	16.6516	999	15.8695	999	999	999	16.7284	999	16.1965	999	17.3706	999	17.5875	17.3415	16.2771	999	999	999	14.981	16.134	26.2992	999	17.577	999	18.0013	999	17.6477	19.2107	999	16.3575	999	999	16.6233	17.8897	12.2765
Lab_2_CT1DAP-161011_D00_S37	8.68767	8.8355	15.7854	999	12.844	22.5955	999	12.3036	999	14.946	15.9394	16.6272	999	999	14.6741	999	17.8821	999	999	999	19.2375	999	16.8724	999	18.2322	999	999	18.6813	17.17	999	999	999	15.461	16.661	999	999	23.4085	19.3625	999	999	999	20.6218	19.6776	18.0136	999	999	16.2678	999	15.2485
Lab_2_CT1DAP-161011_D00_S38	9.49059	9.57973	15.3154	999	13.5808	999	17.1414	11.9241	999	15.487	15.1103	14.3767	999	17.6134	14.8066	999	16.0859	999	999	999	18.9877	999	16.9433	999	20.5105	999	17.9268	17.1979	18.6596	999	999	16.2721	14.8323	17.3349	999	999	999	999	18.3098	999	17.6982	17.0095	999	14.7586	999	999	18.424	17.7682	13.9908
Lab_2_CT1DAP-161011_D00_S39	9.44024	9.17141	17.0614	19.4048	14.6207	20.8242	18.1488	12.7681	999	15.9205	18.8525	15.6643	999	999	16.4038	999	15.9386	999	999	999	19.084	20.1159	17.237	999	18.1812	999	17.6956	18.1935	17.5129	999	999	999	15.6312	999	999	999	17.8029	27.1095	999	999	16.4466	16.7497	999	16.9817	999	999	17.9154	17.6619	13.701
Lab_2_CT1DAP-161011_D00_S40	9.4432	9.28151	15.082	999	13.9762	19.0106	999	12.5195	999	16.1065	16.7128	14.8757	999	999	14.8144	999	17.7981	999	999	999	17.9909	999	16.6079	999	18.2616	999	18.4061	999	16.791	999	999	18.0883	17.2348	16.5449	999	999	19.2274	999	999	999	999	999	999	17.5904	999	999	17.8727	17.8454	13.9223
Lab_2_CT1DAP-161011_D00_S41	9.47658	8.87114	14.94	23.1841	13.5348	20.0423	19.0099	12.4553	999	14.4706	17.923	16.357	999	18.1876	14.6677	999	16.8059	999	999	999	18.372	999	15.9924	999	18.4338	999	17.2515	18.5525	999	999	999	18.856	16.5459	18.9155	21.8145	999	999	999	999	999	16.9094	17.1272	999	16.8683	999	19.5371	17.3734	17.5142	12.9917
Lab_2_CT1DAP-161011_D00_S42	8.849	8.23103	16.1534	19.138	13.1632	19.0615	22.4104	12.9773	999	13.329	16.6016	15.4709	999	999	14.2828	999	15.5996	999	999	999	17.7683	999	15.8701	999	18.4568	999	17.1286	18.8164	16.2764	999	999	999	16.673	17.4762	999	999	999	999	18.536	999	18.489	15.7835	999	13.6535	999	999	16.6304	16.2944	13.2084
Lab_2_CT1DAP-161011_D00_S43	7.51357	7.3308	15.754	20.1658	11.6164	19.5039	18.6778	12.4544	999	12.9134	14.3318	15.014	999	999	13.3053	999	14.9008	999	999	999	17.574	999	15.3348	999	16.4351	999	15.1735	16.1174	16.3643	999	999	16.2434	14.5987	17.6685	999	999	18.5125	21.3432	16.5973	999	15.0463	15.5948	999	14.5948	999	999	15.9438	15.5316	11.6059
Lab_2_CT1DAP-161011_D00_S44	8.76093	8.59674	14.2311	999	13.2309	21.9723	23.8228	11.4356	999	13.7427	16.6007	14.996	999	17.9493	16.16	999	17.0855	999	999	999	17.7589	999	15.9808	999	18.1396	999	16.5269	17.0911	18.4854	999	999	999	16.676	18.524	999	999	23.617	999	999	999	16.4868	21.6821	999	16.3548	999	999	18.3204	17.9892	12.899
Lab_2_CT1DAP-161011_D00_S45	7.95983	7.2241	14.2472	19.7796	11.7908	20.3566	18.3179	12.7696	999	13.1814	15.4761	15.1157	999	17.2357	15.5567	999	15.1085	999	999	999	17.6768	999	14.9492	999	16.4574	999	18.461	16.5566	16.8822	999	999	17.2309	14.9328	15.5883	999	999	16.9908	999	999	999	17.9947	15.7032	999	14.0896	999	999	16.2303	16.3225	12.6981
Lab_2_CT1DAP-161011_D00_S49	9.65319	9.7967	17.5199	999	13.4879	24.3801	15.7726	12.4022	999	15.982	15.0368	15.0859	999	999	15.1909	999	16.527	999	999	999	18.66	999	17.2922	999	19.1144	999	19.5867	17.6004	999	999	999	19.2095	14.0127	15.8283	999	999	999	999	999	999	999	15.3618	999	14.7852	999	999	16.5439	16.7472	14.9499
Lab_2_CT1DAP-161011_D00_S50	8.88035	8.83088	14.4357	19.2643	12.1989	20.3445	18.0067	11.1844	999	14.507	15.7247	14.692	999	15.629	15.0119	999	16.1985	999	999	999	16.9304	999	16.1931	999	16.5545	999	16.7695	16.5687	16.1976	999	999	16.8693	14.6241	17.9835	999	999	999	999	18.9097	999	999	15.6122	999	13.0475	999	18.9823	17.1038	15.4375	14.6238
Lab_2_CT1DAP-161011_D00_S51	9.98761	10.35	15.6527	19.4665	13.7423	21.2485	17.9841	12.5417	999	16.3764	16.2418	14.9962	999	999	16.2879	999	19.8984	999	999	999	19.3767	999	17.1711	999	17.249	999	999	17.3682	18.2669	999	999	18.3729	15.3454	16.3527	999	999	23.0758	999	999	999	18.8436	16.4206	999	13.6397	999	999	17.5181	16.8513	14.7652
Lab_2_CT1DAP-161011_D00_S52	9.072	9.32611	16.9853	999	13.0069	19.3822	999	11.4917	999	14.8166	15.0393	14.5825	999	999	15.9644	999	16.1674	999	999	999	17.6579	999	17.7497	999	17.0738	999	17.1121	18.9334	16.0756	999	999	17.0271	14.8677	19.2621	21.9239	999	999	999	999	999	18.7951	16.8198	999	12.2395	999	999	16.6892	17.4714	14.9119
Lab_2_CT1DAP-161011_D00_S53	8.62593	8.48603	15.7054	19.4632	13.2143	19.8306	16.7001	12.656	999	14.3314	14.9738	15.3131	999	999	15.1136	999	16.6407	999	999	999	17.7781	999	15.4822	999	17.2146	999	16.6422	17.108	15.8381	999	999	19.6197	15.0372	15.3389	26.3868	999	999	999	999	999	16.1732	15.7951	999	15.4651	999	999	16.4954	16.2629	12.6347
Lab_2_CT1DAP-161011_D00_S54	9.34647	9.467	14.6341	19.2423	13.6909	19.3451	21.3866	12.7368	999	13.7293	16.4322	16.7258	999	999	15.4571	999	15.8856	999	999	999	17.4533	999	17.3784	999	17.0125	999	18.2182	17.3224	17.4259	999	999	999	14.5157	999	999	999	999	999	19.5001	999	999	16.9165	999	12.4215	999	999	16.9945	17.4806	15.9339
Lab_2_CT1DAP-161011_D00_S55	8.99023	8.85792	19.7065	999	14.1056	21.1319	19.3654	12.628	999	15.8474	17.1545	14.067	999	18.2044	14.7132	999	16.4103	999	999	999	18.1496	999	17.6804	999	17.0484	999	17.2711	18.2521	16.7543	999	999	18.4242	18.1415	20.9811	999	999	999	999	999	999	17.2751	18.2873	999	16.5656	999	999	16.333	17.2241	13.4979
Lab_2_CT1DAP-161011_D00_S56	7.68223	7.83841	14.3724	999	12.1423	19.208	17.2002	12.8254	999	13.2749	15.8796	14.7049	999	999	15.588	999	16.4054	999	999	999	17.3217	999	15.6391	999	17.5848	999	17.0243	16.6133	16.5199	999	999	999	14.9888	17.2553	999	999	15.3814	999	17.3127	999	15.4102	16.1818	999	15.7173	999	999	15.9438	16.177	11.8431
Lab_2_CT1DAP-161011_D00_S61	9.45744	9.26251	16.2526	20.2752	13.3772	22.6825	18.2993	12.7652	999	15.9529	16.3663	16.0953	999	999	14.6752	999	16.2214	999	999	999	18.4442	999	17.641	999	18.0664	999	17.1009	18.7671	16.7749	999	999	18.8563	14.5705	18.9732	999	999	999	999	999	999	17.1931	16.1628	999	14.7574	999	999	17.1812	16.4575	14.9388
Lab_2_CT1DAP-161011_D00_S62	7.86926	7.70733	14.4607	19.428	12.4714	20.0102	19.3736	12.324	999	13.2287	15.9774	14.6648	999	999	15.1303	18.4178	15.9193	999	999	999	18.3578	999	16.3336	19.5524	16.2106	999	18.3001	17.9826	17.8173	999	999	999	14.9294	18.3613	999	999	17.3708	999	999	999	14.9387	16.1508	999	15.4137	999	18.1251	16.2462	15.6621	11.5473
Lab_2_CT1DAP-161011_D00_S63	8.4085	8.21978	15.7582	999	12.2286	999	999	12.244	999	14.6019	14.853	15.091	999	999	14.5312	999	16.7342	999	999	999	17.3161	999	16.959	999	17.4871	999	17.2132	16.4798	17.1802	999	999	18.4092	14.2805	15.258	999	999	999	21.6705	20.072	999	15.6706	16.3098	999	13.7401	999	18.4795	16.1667	16.6428	13.0299
Lab_2_CT1DAP-161011_D00_S64	10.859	10.8945	14.9252	999	13.7488	23.0162	20.3527	13.0862	999	15.4955	18.4152	16.2001	999	999	14.5341	999	17.006	999	999	999	16.3783	999	17.4268	999	20.4036	999	18.3414	17.832	17.0215	23.3181	25.1289	999	15.2157	999	24.7527	999	999	999	999	999	17.9679	16.0539	999	13.9355	999	999	16.5005	16.2207	14.9091
Lab_2_CT1DAP-161011_D00_S65	8.70179	8.90113	19.976	999	13.3911	19.0896	21.7819	12.3652	999	14.6149	15.0497	14.8718	999	999	15.0933	999	999	999	999	999	19.2077	999	17.3145	999	18.0187	999	19.1622	17.181	17.0161	999	999	18.2269	14.332	16.6571	999	999	999	999	999	999	19.1932	18.0606	22.7059	14.3797	999	17.0113	16.6713	17.1021	12.8079
Lab_2_CT1DAP-161011_D00_S66	8.58102	8.52845	15.708	20.8403	13.1854	21.7676	16.7456	11.6295	999	15.0215	17.7176	16.5515	999	17.0761	16.553	999	17.2972	999	999	999	17.2827	999	17.222	999	16.8472	999	18.7347	18.153	20.1804	999	999	17.7697	13.6655	16.0687	999	999	19.978	26.8604	16.9558	999	16.6084	18.4891	999	11.9104	999	999	16.5153	18.981	14.9477
Lab_2_CT1DAP-161011_D00_S67	8.28054	8.60371	14.5442	22.1649	12.6751	19.9261	17.7865	11.5683	999	14.6407	14.6767	14.8995	999	999	14.9283	999	15.3034	999	999	999	999	999	15.0177	999	16.5515	999	16.8529	16.8522	19.2757	999	999	16.6711	14.6694	16.5228	999	999	999	999	18.5119	999	16.341	16.6428	999	13.3178	999	999	15.8973	16.5984	13.312
Lab_2_CT1DAP-161011_D00_S68	7.91555	7.88034	15.6892	999	12.8414	22.1087	19.4945	12.2797	999	13.5937	16.4787	15.1994	999	999	14.0707	999	15.3382	999	999	999	17.019	999	15.0882	999	16.3834	999	16.3746	17.8552	16.9492	999	25.8111	16.6825	14.7995	16.3223	999	999	999	999	19.0048	999	15.521	15.6871	999	15.0617	999	999	16.1619	15.7325	12.1351
Lab_2_CT1DAP-161011_D00_S73	8.14723	7.59372	13.7637	19.9811	12.2725	19.1966	19.874	10.7991	999	13.1845	15.5631	13.8412	999	18.0321	13.8311	18.7706	16.0957	999	999	999	17.1405	999	15.0236	999	16.4025	999	18.2693	17.2275	16.8639	999	999	28.3199	15.4211	17.3755	999	999	999	999	999	999	16.2	17.0223	999	14.5762	999	999	15.9709	15.5219	12.8361
Lab_2_CT1DAP-161011_D00_S74	8.17779	7.66257	13.9591	19.7615	12.319	20.5384	17.5847	12.3013	999	14.0132	16.9736	15.2404	999	17.5607	15.8108	999	16.1116	999	999	999	17.7467	999	15.0343	999	20.6666	999	17.4589	17.6816	16.7976	999	999	18.4108	15.19	15.2732	999	999	17.3484	999	999	999	18.2623	15.9964	999	15.9795	18.3958	999	16.8784	17.0558	12.4648
Lab_2_CT1DAP-161011_D00_S75	8.93712	8.72686	17.0728	999	12.6663	21.0746	999	12.0085	999	14.0352	13.5968	15.9576	999	999	17.2707	999	16.004	999	999	999	17.8456	999	17.1872	999	16.5827	999	17.287	18.6614	17.111	999	999	16.7307	13.1183	16.8196	999	999	23.01	999	999	999	999	16.2352	999	12.413	999	999	18.1289	16.3363	14.8732
Lab_2_CT1DAP-161011_D00_S76	8.77984	8.40869	13.5804	17.6986	12.7833	18.9273	16.6057	11.8752	999	13.5981	16.1712	14.7668	999	17.5735	14.5685	999	15.699	999	999	999	17.3417	999	16.8561	999	17.772	999	17.511	16.6364	15.8981	999	999	999	16.5911	16.6624	999	999	23.4015	999	999	999	16.5843	16.0092	999	15.0482	999	999	16.227	16.5615	13.4548
Lab_2_CT1DAP-161011_D00_S77	9.39613	9.22013	14.7484	999	12.8041	22.9183	999	12.8506	999	14.1649	16.4757	16.3274	999	18.4821	16.6091	999	17.7887	999	999	999	19.4421	999	16.8514	999	17.4371	999	18.8638	999	17.6321	999	999	999	14.8226	999	999	999	999	999	999	999	999	16.4541	999	15.2564	999	999	17.419	19.3035	16.1096
Lab_2_CT1DAP-161011_D00_S78	9.06959	8.86836	15.3761	22.7223	13.9289	19.6171	999	13.2665	999	15.7449	16.5144	16.2688	999	999	16.3982	999	19.5684	999	999	999	17.6933	999	16.6916	999	21.1144	999	17.7977	17.9209	21.2581	999	999	999	15.0141	17.7952	999	999	16.8592	24.2236	17.8608	999	15.6573	16.5073	999	15.5921	999	999	16.2976	16.7523	13.8157
Lab_2_CT1DAP-161011_D00_S79	8.85604	8.35347	14.0776	22.6955	12.7485	19.9964	17.3863	12.1303	999	15.0935	14.8225	13.7572	999	17.1318	15.3717	999	19.2362	999	999	999	17.0883	999	16.3348	999	18.135	999	17.1508	16.7266	17.424	999	999	999	15.3711	14.987	21.9065	999	13.6212	999	999	999	14.7035	17.6959	18.7445	14.9178	999	999	15.3781	15.7968	13.4266
Lab_2_CT1DAP-161011_D00_S80	8.03602	7.87406	14.6516	999	12.6194	21.3146	17.5084	11.9813	999	14.5419	15.7975	14.1677	999	999	14.3292	999	15.382	999	999	999	17.0795	999	15.2616	999	21.1408	999	16.8297	17.4873	17.5538	999	999	18.0169	16.7033	15.4345	999	999	18.0532	999	999	999	16.6698	15.9854	999	14.3551	999	999	16.3207	18.7082	13.5288
Lab_2_CT1DAP-161011_D00_S85	8.9684	8.84938	16.1706	20.5316	13.3271	20.3715	18.6825	12.4538	999	13.757	15.8268	16.2301	999	999	16.9268	999	17.1428	999	999	999	19.7184	999	15.4487	999	19.0777	999	18.2783	18.6265	16.7359	25.3442	999	999	14.5026	17.5678	999	999	17.1981	999	999	999	16.0607	17.6835	999	16.3215	999	999	19.9767	999	13.3363
Lab_2_CT1DAP-161011_D00_S86	8.60148	8.38003	15.1634	999	12.0794	18.7612	18.6137	11.4178	999	16.6618	14.6767	15.1492	999	17.3159	14.4205	999	16.2234	999	999	999	18.2069	999	16.229	999	18.6716	999	16.5746	17.8296	17.2259	999	999	15.7058	15.11	17.3056	22.35	999	23.5509	999	16.2735	999	15.7184	15.7288	999	14.081	999	999	15.6799	16.0455	14.678
Lab_2_CT1DAP-161011_D00_S87	9.63895	9.42143	15.4818	999	13.0933	999	18.3892	12.6808	999	15.0268	17.3369	15.634	999	999	16.6933	999	16.5003	999	999	999	18.8319	999	16.6327	999	18.0887	999	18.0585	18.156	17.5113	999	999	17.8288	15.4538	20.2044	999	999	999	27.6223	999	999	999	17.7348	999	14.6609	999	999	16.0009	16.9028	12.7384
Lab_2_CT1DAP-161011_D00_S88	8.38465	8.20676	14.9534	19.1174	13.8523	20.7204	18.296	12.7326	999	15.3406	17.1681	16.9036	999	999	16.6616	999	19.361	999	999	999	19.0523	999	999	999	16.9242	999	12.7721	19.5539	18.6458	999	999	18.988	14.3026	17.556	999	999	999	28.1835	999	999	17.3803	16.6981	999	13.7407	999	999	16.6635	15.6139	13.2062
Lab_2_CT1DAP-161011_D00_S89	7.32016	7.48206	14.8694	21.1503	11.5579	17.7786	16.1756	10.8855	999	13.6765	14.0185	13.6556	999	18.1509	14.82	999	16.4912	999	999	999	18.7494	20.5044	14.9434	22.7628	17.2741	999	17.5634	16.284	21.1226	999	999	999	13.4091	17.0443	999	999	23.7978	999	17.7392	999	16.7765	15.8782	999	11.2584	999	999	15.9637	16.0117	12.4991
Lab_2_CT1DAP-161011_D00_S90	9.94361	9.66219	17.5814	20.0168	13.2215	22.7167	17.9747	12.6771	999	15.7865	15.9342	15.3718	999	18.7942	15.1635	999	15.5795	999	999	999	17.8171	999	15.6368	999	17.975	999	17.0871	17.319	17.7132	999	999	16.5781	17.1014	999	999	999	23.0369	999	999	999	19.6633	16.2996	999	13.8061	999	999	17.1716	16.2486	15.067
Lab_2_CT1DAP-161011_D00_S91	8.52948	8.6763	15.3134	18.0844	13.3141	20.7362	17.5933	13.2847	999	13.8369	15.403	15.6561	999	17.5406	14.3368	999	16.5711	999	999	999	18.4402	999	16.9807	999	17.2868	999	18.2107	16.8455	16.913	999	999	18.5245	15.7134	999	999	999	17.786	999	20.1055	999	19.8624	16.7098	999	14.802	999	999	16.3032	16.5223	12.9817
Lab_2_CT1DAP-161011_D00_S92	7.58909	7.88835	13.9076	20.0912	13.3589	19.606	19.5679	11.8823	999	14.0362	15.7523	16.766	999	999	14.6788	999	16.6366	999	999	999	18.2625	999	15.4747	17.8552	15.8895	999	17.9607	21.7616	18.7701	999	999	17.6157	15.0683	16.1364	999	999	23.9893	999	999	999	999	15.2458	999	13.9365	999	999	16.8267	17.2645	12.8076
Lab_3_CT1DAP-161018_D00_S01	9.1746	9.03657	16.1503	20.1683	13.8015	21.9122	17.2105	12.0183	999	15.383	17.067	14.9632	999	999	16.3923	999	18.4577	999	999	999	19.5035	999	15.4679	999	18.3835	999	18.0143	18.5883	17.49	999	999	18.952	13.8526	18.0576	999	999	14.6398	999	18.289	999	16.8996	17.5435	999	16.5204	999	999	17.167	16.4785	13.7815
Lab_3_CT1DAP-161018_D00_S02	9.28833	8.95153	17.0464	999	13.3756	19.7897	20.9002	12.4471	999	14.111	15.2991	15.4189	999	18.6494	15.8222	999	17.4929	999	999	999	19.5965	999	16.426	999	21.0489	999	18.1578	16.9823	16.5136	999	999	999	15.2765	16.865	26.8551	999	22.3092	999	999	999	17.5206	16.3949	999	14.3453	999	999	16.2417	17.5454	14.2844
Lab_3_CT1DAP-161018_D00_S03	9.06609	8.60691	16.7391	19.7478	12.5655	19.2804	19.4502	13.0966	999	14.4293	15.3947	15.8899	999	17.8109	15.5986	999	17.6367	999	999	999	17.6958	999	16.2033	999	17.2241	999	14.8517	19.1647	17.6727	999	999	999	13.8943	15.7567	999	999	18.7295	999	17.4506	999	16.0328	16.7488	999	15.4018	999	999	15.8138	15.8445	13.8353
Lab_3_CT1DAP-161018_D00_S04	9.80179	9.37183	15.3125	21.839	13.1911	22.3018	20.145	12.7376	999	15.5761	16.7294	14.9588	999	999	15.8158	999	16.8077	999	999	999	19.1183	999	16.0272	999	17.5114	999	17.8679	18.9015	18.8702	999	999	16.7016	14.381	18.8124	999	999	999	999	19.0233	999	17.1601	17.1535	24.785	14.9783	999	999	16.5886	17.5716	14.5123
Lab_3_CT1DAP-161018_D00_S05	10.0709	9.23928	18.1571	999	15.5628	999	999	14.3551	999	15.103	16.5833	16.6834	999	17.2491	15.8309	999	999	999	999	999	999	999	16.8902	999	999	999	999	999	999	999	999	18.6161	16.3271	17.3141	999	999	999	999	999	999	999	999	999	15.8332	999	999	18.9887	999	17.0103
Lab_3_CT1DAP-161018_D00_S06	9.52459	9.33693	14.328	18.8122	13.3947	21.0186	22.5084	12.4098	999	14.6124	15.2302	16.2503	999	999	14.5844	999	16.8348	999	999	999	17.6083	999	16.6322	999	17.1618	999	17.687	18.3742	17.1413	999	28.0789	999	15.1795	16.344	999	999	999	999	17.2076	999	17.1586	17.2834	999	14.818	999	999	16.6427	16.3664	15.3981
Lab_3_CT1DAP-161018_D00_S07	8.6475	8.49266	15.9701	18.8436	13.1533	20.4351	18.1092	12.7851	999	13.4011	14.8661	14.7959	999	15.7406	13.7873	999	15.6856	999	999	999	17.1245	999	16.3567	999	17.612	999	17.2582	18.7836	16.1875	999	999	999	13.9651	16.2246	999	999	16.8889	999	999	999	16.2393	16.7927	999	13.9066	999	999	16.068	16.1013	13.4033
Lab_3_CT1DAP-161018_D00_S08	9.56904	9.34561	14.6142	20.9661	13.7071	20.3747	17.3854	12.8064	999	15.449	15.4095	14.9334	999	18.5294	16.3903	999	16.5878	999	999	999	18.4521	999	17.375	19.3183	17.3118	999	16.2722	17.7722	17.8703	999	999	17.3423	15.4448	16.6182	999	999	19.1383	999	999	999	18.8865	16.6406	999	15.5485	999	999	16.9868	22.0753	14.2225
Lab_3_CT1DAP-161018_D00_S09	9.64832	9.32921	15.8777	21.3551	13.0817	20.0278	19.2115	12.5982	999	14.2458	18.2278	15.0383	999	16.4215	15.7509	999	16.5863	999	999	999	18.2729	999	16.3038	999	19.2973	999	17.8097	18.1605	18.7579	999	999	17.702	14.9851	16.6891	999	999	999	999	20.6185	999	999	16.0933	999	14.1428	999	999	16.7212	16.6856	14.0892
Lab_3_CT1DAP-161018_D00_S10	10.0152	9.90562	15.0592	18.9266	13.2574	19.2249	16.5784	11.6286	999	14.8243	17.8051	14.7661	999	999	14.5902	999	15.6613	999	999	999	18.1491	999	17.1658	26.8686	17.3735	999	16.1434	16.9158	16.4896	999	999	999	15.6229	18.5911	999	999	18.8745	999	16.3522	999	999	17.1955	999	14.2296	999	999	16.5977	15.9	15.0018
Lab_3_CT1DAP-161018_D00_S13	7.83046	6.8601	12.6492	20.497	11.1937	19.7706	18.0991	12.3841	999	13.0272	16.1091	15.3226	999	999	14.7685	999	14.8585	999	999	999	17.5689	999	14.5737	999	16.9298	999	13.8878	17.8579	17.9241	999	999	15.8892	12.8762	15.877	26.4123	999	19.2429	999	16.1916	999	16.4886	16.4948	999	14.5587	999	999	16.8315	15.6525	12.1437
Lab_3_CT1DAP-161018_D00_S14	9.14284	8.7402	16.6837	999	14.2321	999	999	13.2944	999	14.9528	18.8643	999	999	999	16.7301	999	999	999	999	999	999	999	17.0234	999	999	999	19.6241	999	999	999	999	999	17.0169	17.245	999	999	23.5827	999	999	999	19.389	999	999	16.1252	999	999	999	999	14.4376
Lab_3_CT1DAP-161018_D00_S15	8.95693	8.51962	15.2517	999	13.4576	20.1903	999	13.285	999	13.5547	17.2364	15.4871	999	999	15.6617	999	17.2686	999	999	999	18.831	999	16.6065	999	20.6392	999	17.3412	21.3676	22.4381	999	999	20.2304	14.7208	15.0271	999	999	16.9306	999	999	999	17.3154	16.5103	999	16.0308	999	999	17.0966	18.6291	12.5587
Lab_3_CT1DAP-161018_D00_S16	10.1982	9.81226	19.925	999	15.0089	999	999	16.0239	999	15.1898	17.3266	999	999	999	999	999	999	999	999	999	999	999	999	999	999	999	999	999	999	999	999	999	18.6397	16.7281	999	999	19.8875	999	999	999	999	999	999	18.6924	999	999	999	999	14.5239
Lab_3_CT1DAP-161018_D00_S17	8.44801	7.86076	13.9298	19.6305	11.9166	20.9234	17.0832	13.3451	999	14.4747	14.9735	15.4452	999	999	14.664	999	16.7189	999	999	999	16.575	999	15.3954	24.0605	15.6144	999	17.2455	16.8618	16.6461	26.5859	999	18.0468	16.1733	16.0908	24.4741	999	999	999	18.5497	999	16.5111	16.7478	999	14.3477	999	999	16.9936	16.1819	12.5455
Lab_3_CT1DAP-161018_D00_S18	9.50879	8.94217	15.8914	19.9239	13.2215	21.4835	18.104	13.4202	999	14.9887	15.3514	16.7286	999	19.1612	14.6015	18.8187	16.2635	999	999	999	22.5456	999	16.7082	999	19.4134	999	16.8041	18.3817	18.9863	999	999	18.956	14.2915	18.3741	999	999	22.9855	26.5053	999	999	17.1839	16.5178	999	16.0261	999	999	19.8161	16.8604	13.3818
Lab_3_CT1DAP-161018_D00_S19	9.50079	9.84748	15.0666	999	13.853	19.8274	18.4483	12.7205	999	14.8839	16.9262	16.4884	999	999	16.5032	999	15.9831	999	999	999	20.7172	999	16.5146	999	16.9977	999	17.9911	17.3803	18.3111	999	999	999	15.268	17.2655	999	999	999	999	16.9819	999	17.0193	21.0836	999	14.0245	999	999	16.7471	999	14.5344
Lab_3_CT1DAP-161018_D00_S20	9.14007	8.78791	14.1981	20.4907	13.2398	19.5596	18.4013	12.7348	999	13.7374	16.6302	16.0894	999	17.4164	15.3927	999	15.8304	999	999	999	17.4454	999	16.551	999	20.8384	999	12.8948	22.3941	18.7268	999	999	999	16.2942	14.7418	999	999	19.2591	999	999	999	16.9919	18.4043	999	14.3288	999	999	15.9335	16.5872	12.555
Lab_3_CT1DAP-161018_D00_S21	8.63051	8.35976	14.1717	18.4335	13.2181	19.6905	18.0015	13.0606	999	12.6351	16.2461	14.7203	999	999	14.7127	999	15.5839	999	999	999	17.177	18.6099	16.1909	999	16.7279	999	13.9636	17.5203	16.2223	999	999	999	17.072	15.0016	21.0789	999	16.8569	999	999	999	16.5082	17.0248	999	14.4788	999	999	16.3733	19.782	12.0769
Lab_3_CT1DAP-161018_D00_S22	8.31205	7.6155	14.2993	18.2442	12.5904	20.6815	17.3683	12.1894	999	12.985	14.2003	14.3224	999	999	15.1382	19.2219	16.9319	999	999	999	17.5393	999	14.8178	999	15.4176	999	17.3481	16.3588	17.9399	999	999	18.7239	15.7699	15.5758	26.1018	999	17.2088	999	17.544	22.5028	15.9874	16.1223	999	14.6931	999	999	16.6829	16.34	12.3033
Lab_3_CT1DAP-161018_D00_S25	9.189	8.46402	17.7751	999	12.9903	22.2741	17.8344	12.3385	999	14.1897	16.5694	15.1242	999	15.5679	14.8939	999	16.2629	999	999	999	17.547	999	17.3462	999	17.1129	999	17.7403	18.7362	17.3925	999	999	18.5706	17.4164	17.0469	999	999	999	23.7226	18.1924	999	15.8101	17.9009	999	17.5637	999	999	21.2416	17.015	13.3021
Lab_3_CT1DAP-161018_D00_S26	10.8	11.1062	16.847	20.6598	14.2971	21.7097	19.0013	13.412	999	15.6963	16.2885	14.6341	999	999	16.3114	999	16.623	999	999	999	20.5205	999	999	999	17.7718	999	17.9374	19.1703	999	999	999	18.6969	14.2687	19.2559	999	999	999	22.7703	999	999	17.5753	16.1741	999	14.8669	999	999	19.7071	16.697	16.7613
Lab_3_CT1DAP-161018_D00_S27	7.39714	6.97131	13.44	21.6531	12.1105	20.0798	18.6542	12.146	999	12.2728	13.4884	14.5676	999	17.5081	13.1156	999	15.5104	999	999	999	17.5777	999	14.7361	999	16.1198	999	15.7837	17.1104	16.0255	999	999	18.0924	13.2312	14.8507	999	999	19.7303	999	16.0317	999	14.9333	15.2252	999	14.1264	999	999	15.171	15.4726	10.8718
Lab_3_CT1DAP-161018_D00_S28	11.546	11.3901	18.7824	999	15.5338	999	999	13.5839	999	16.6266	16.5755	999	999	999	16.4195	999	999	999	999	999	999	999	999	999	999	999	999	999	999	999	999	18.208	17.2828	999	999	999	999	999	20.9886	999	999	999	999	17.1624	999	999	999	999	18.6138
Lab_3_CT1DAP-161018_D00_S29	9.0597	8.80013	15.4096	18.3483	12.9218	20.2095	18.354	11.5712	999	14.0907	14.5547	15.199	999	999	14.1799	999	15.8733	999	999	999	16.8887	999	15.5883	999	17.3458	999	17.0548	17.2953	16.4606	999	999	999	15.429	17.6192	25.1923	999	18.8805	999	17.1344	999	18.1946	15.415	999	15.436	999	17.9875	16.6065	16.2466	14.2327
Lab_3_CT1DAP-161018_D00_S30	9.7224	9.35212	16.0693	999	13.8467	21.7179	20.817	12.6388	999	15.1491	15.557	15.754	999	999	15.2065	999	16.1924	999	999	999	17.5985	999	16.971	999	20.8608	999	17.9577	17.8031	18.0361	999	999	999	15.5392	16.2187	20.3467	999	999	999	18.1931	999	17.0028	17.2918	999	14.5624	999	999	16.8692	18.1056	13.2665
Lab_3_CT1DAP-161018_D00_S31	6.75603	6.3694	14.0335	17.3584	10.5125	20.2097	17.1487	10.9178	999	11.2197	14.2538	13.7025	999	16.682	13.5393	999	15.173	999	999	999	16.9344	999	14.4418	999	15.7519	999	15.5095	18.8388	16.3867	999	999	18.9608	13.5661	15.1842	25.8838	999	18.9762	999	16.8592	999	14.2203	15.4043	999	14.1183	999	999	15.0593	15.7129	10.5674
Lab_3_CT1DAP-161018_D00_S32	8.63519	8.92526	14.1447	19.4147	12.9418	20.2665	16.5896	11.2765	999	14.9114	17.0756	15.3395	999	999	14.4939	17.8697	15.4227	999	999	999	16.5081	999	15.2446	999	17.5404	999	16.6721	17.6116	17.3719	999	999	17.6558	14.6491	16.7908	27.4732	999	999	999	16.6304	999	18.6651	15.3326	999	13.2969	999	999	16.5083	15.7077	14.2461
Lab_3_CT1DAP-161018_D00_S33	9.53328	9.20065	15.6866	999	12.9304	19.926	22.4386	12.2745	999	14.6474	16.2295	15.5959	999	999	14.1792	999	15.6827	999	999	999	18.6387	999	16.5025	999	17.0585	999	16.9655	17.3794	16.7808	25.4123	999	18.3532	14.7	15.9488	999	999	23.3679	999	18.3976	999	18.2966	16.0464	999	14.6155	999	999	16.3144	17.0556	14.2938
Lab_3_CT1DAP-161018_D00_S34	7.52978	6.90528	12.4697	20.368	11.2243	18.8625	17.8778	11.7653	999	13.5516	15.4286	14.8377	999	999	13.5983	999	15.627	999	999	999	17.0255	999	15.2854	999	15.7063	999	16.6797	17.0636	16.2976	999	999	16.9557	14.5629	15.7041	22.6142	20.8708	19.9567	19.4613	17.3583	999	16.1539	15.2091	999	14.2997	999	999	15.9024	15.8475	12.2173
Lab_3_CT1DAP-161018_D00_S37	9.28473	8.50113	14.8657	999	13.0514	20.3391	22.5825	12.9725	999	14.144	999	15.3467	999	20.0445	15.0551	999	16.3905	999	999	999	18.145	999	16.7356	999	17.3439	999	16.8756	18.3481	999	999	999	999	15.6793	16.889	999	20.6301	23.4412	999	17.4087	999	17.9628	17.4629	999	15.5223	999	999	17.5814	17.0736	13.4554
Lab_3_CT1DAP-161018_D00_S38	7.37524	7.19708	13.0719	19.667	12.1174	20.8003	18.8375	11.7755	999	11.6105	13.7163	14.7285	999	17.1778	12.9031	999	15.1454	999	999	999	18.1832	999	14.7387	999	15.9611	999	16.7364	19.4987	16.8476	999	999	16.182	12.1266	15.5209	26.5168	999	18.405	999	17.5294	999	15.034	18.514	999	12.7576	999	16.8263	16.3882	16.5919	11.8964
Lab_3_CT1DAP-161018_D00_S39	8.53695	8.28505	15.4873	999	13.2923	19.5984	19.3383	12.5998	999	12.9562	16.323	16.0823	999	18.8681	14.0957	999	19.242	999	999	999	17.4151	999	16.5677	999	16.5466	999	19.7563	17.4396	16.608	999	999	999	15.0979	18.4871	999	999	999	999	19.268	999	16.1219	15.8563	999	14.6811	999	999	16.2555	16.1944	12.7804
Lab_3_CT1DAP-161018_D00_S40	9.06815	8.78216	16.7588	20.2823	13.0464	19.1192	17.7884	12.6354	999	14.6667	15.9154	15.2332	999	999	15.5916	999	15.7736	999	999	999	18.0975	999	16.687	999	17.7917	999	16.3679	16.485	15.8873	999	999	999	15.1654	999	27.3189	999	23.6854	999	999	999	999	15.8918	999	13.91	999	999	15.7942	16.2558	12.8592
Lab_3_CT1DAP-161018_D00_S41	10.2276	9.59182	999	999	15.0692	999	999	13.791	999	15.3075	18.7548	18.4909	999	999	15.599	999	999	999	999	999	999	999	999	999	999	999	999	999	999	999	999	999	999	16.8464	999	999	999	19.6013	17.9934	999	18.027	999	999	999	999	999	999	999	15.2178
Lab_3_CT1DAP-161018_D00_S42	9.6666	9.13409	13.8252	999	14.2357	20.8255	999	12.3528	999	15.1945	18.1268	15.7093	999	18.2987	16.9069	999	16.6656	999	999	999	18.0616	999	16.8464	999	18.6085	999	17.4187	999	17.8746	999	999	999	14.2025	18.4447	999	999	23.8856	999	999	999	999	17.1418	999	13.8717	999	999	19.3063	18.3531	15.992
Lab_3_CT1DAP-161018_D00_S43	9.06494	8.98186	16.5857	19.2633	12.9576	20.7792	16.9434	12.8011	999	13.0006	15.3607	16.4573	999	999	14.3802	999	15.4367	999	999	999	17.8463	999	16.0768	999	18.5735	999	999	999	17.7416	999	999	18.7892	15.0937	15.4723	999	999	16.77	999	17.964	999	999	17.6785	999	16.0676	999	999	16.8268	16.5554	14.0263
Lab_3_CT1DAP-161018_D00_S44	8.71015	8.26173	16.9558	19.7267	13.0549	21.5574	18.9075	12.4065	999	13.1843	17.4176	16.966	999	18.0724	15.7297	999	16.6604	999	999	999	20.4806	999	17.1561	999	18.8567	999	19.9878	17.8535	18.9812	999	999	17.0307	16.174	17.8012	999	999	18.9763	22.8118	17.1664	999	18.3636	17.3418	999	14.4235	999	999	17.2204	16.6725	13.6858
Lab_3_CT1DAP-161018_D00_S45	9.37887	8.90792	17.2364	20.8886	13.9885	22.2042	19.1404	13.3721	999	14.7551	17.7289	16.5261	999	16.8695	14.3008	999	16.4873	999	999	999	19.1761	999	20.4899	999	18.1748	999	18.3568	17.4666	17.2346	999	999	999	15.3794	20.1479	999	999	22.9064	999	20.2334	999	999	17.9516	999	16.0405	999	999	16.9067	18.0084	13.862
Lab_3_CT1DAP-161018_D00_S46	8.46895	8.11116	14.79	999	12.467	22.5521	18.4495	11.9824	999	13.3765	16.3511	14.817	999	18.8636	14.5341	999	15.5668	999	999	999	18.4091	999	16.1207	999	18.7078	999	16.4039	17.3344	18.0853	999	999	999	14.7409	17.1313	999	999	999	999	999	999	16.0527	16.2777	999	15.0541	999	999	16.9395	16.7429	12.3495
Lab_3_CT1DAP-161018_D00_S49	9.28274	9.53753	15.7136	19.1048	12.231	21.4376	17.4175	12.3369	999	14.2136	15.137	15.0025	999	999	15.155	999	16.9476	999	999	999	17.9892	999	17.0374	999	17.9679	999	16.8791	17.517	17.1734	999	999	18.9045	13.8147	17.8195	999	999	999	999	16.8504	999	17.8121	15.6784	999	12.915	999	999	15.9516	17.8174	14.2853
Lab_3_CT1DAP-161018_D00_S50	8.55195	8.34467	13.9994	999	13.434	999	18.5265	12.0133	999	13.7928	15.4972	18.5929	999	18.8457	14.8415	999	999	999	999	999	19.4217	999	15.6237	999	17.6567	999	999	18.2298	18.3869	999	999	999	16.6315	15.3468	21.8566	999	999	999	999	999	16.4386	16.7634	999	14.2384	999	999	21.6908	999	13.2584
Lab_3_CT1DAP-161018_D00_S51	10.3333	10.0224	16.6005	19.7572	14.2389	21.9421	18.994	13.246	999	15.2132	17.4519	15.2359	999	18.5056	16.8238	999	17.9461	999	999	999	18.7512	999	16.6106	999	19.262	999	18.5766	18.2348	19.2125	999	999	999	14.9203	19.1261	999	999	22.792	999	999	999	18.5867	16.8979	999	15.1213	999	999	17.2991	17.0625	13.6695
Lab_3_CT1DAP-161018_D00_S52	8.69453	7.78011	14.5038	18.9855	12.3809	19.9215	17.7308	12.8659	999	13.4686	17.2996	15.0373	999	17.6334	14.5478	999	15.5061	999	999	999	17.5159	999	16.3283	999	17.5851	999	14.9186	17.1465	17.3316	999	999	17.9202	14.7011	15.8408	21.8256	999	999	999	999	999	15.374	15.1381	999	15.3245	999	999	16.5397	15.9926	11.9337
Lab_3_CT1DAP-161018_D00_S53	9.10695	9.14023	13.2089	999	12.8099	19.4254	18.6805	11.7137	999	13.5187	16.5678	16.4936	999	999	14.7511	19.5867	16.9287	999	999	999	17.2139	999	16.614	999	16.9046	999	16.0966	18.7724	17.9786	999	999	17.8213	14.6876	15.9262	999	999	23.7277	999	15.9676	999	17.7233	17.2165	999	13.4877	999	17.8789	16.503	16.3447	14.6679
Lab_3_CT1DAP-161018_D00_S54	10.0709	9.3546	13.8894	999	13.5979	21.2574	22.5935	12.8923	999	15.6831	999	16.9612	999	18.841	15.7583	999	16.672	999	999	999	17.9672	999	16.3075	999	18.1958	999	18.023	18.5983	20.4353	999	999	999	16.7735	17.82	999	999	17.7319	999	999	999	17.1759	17.1273	999	15.5644	999	999	17.8536	17.6125	14.3603
Lab_3_CT1DAP-161018_D00_S55	8.51186	8.45022	15.7956	17.9651	13.2634	21.9292	20.0357	13.3455	999	14.1163	16.5551	15.0229	999	999	15.6875	999	17.401	999	999	999	18.7149	999	16.1092	999	18.4967	999	16.9199	17.5535	16.8807	999	999	18.744	14.2756	19.909	25.584	999	999	999	999	999	16.9314	19.8293	999	16.3472	999	999	16.8448	17.0715	12.2568
Lab_3_CT1DAP-161018_D00_S56	8.22178	8.30295	15.5806	19.8296	12.5835	21.9057	17.3661	12.8106	999	14.2224	15.6114	15.9367	999	18.2101	15.309	999	16.9172	999	999	999	18.6805	999	16.8213	999	17.8387	18.5159	17.9295	17.571	999	999	23.7532	19.0099	14.822	16.087	999	999	999	999	18.0064	999	18.5612	18.0244	999	15.4098	999	999	15.9364	17.2633	13.306
Lab_3_CT1DAP-161018_D00_S57	9.79671	9.5195	15.4548	999	12.6397	22.9401	999	12.5753	999	14.2877	15.6262	15.5139	999	999	15.5685	999	16.8182	999	999	999	17.7324	999	16.1841	999	18.6525	999	17.3745	18.179	17.4973	999	999	999	15.4428	17.9518	999	999	999	999	18.3718	999	17.0611	18.581	999	14.8316	999	999	16.4466	18.102	13.9019
Lab_3_CT1DAP-161018_D00_S58	10.5772	10.2809	16.9841	999	15.2094	21.8469	999	14.7009	999	15.9472	17.8129	999	999	17.9248	16.6563	999	999	999	999	999	999	999	19.5318	999	999	999	18.3239	999	999	999	999	999	17.694	18.8884	999	999	23.6787	999	999	999	999	999	999	16.9753	999	999	999	999	17.5132
Lab_3_CT1DAP-161018_D00_S61	10.1325	9.86318	16.6566	999	15.2926	21.1357	18.3045	12.1939	999	14.4778	20.0903	16.8392	999	18.0458	16.0469	999	16.2414	999	18.3698	999	18.1604	999	16.0746	999	18.59	999	14.5523	18.5521	17.7014	999	999	15.9864	16.3856	19.5079	999	19.874	999	999	999	999	17.1544	17.3051	999	16.3652	999	999	17.8403	16.6562	14.8902
Lab_3_CT1DAP-161018_D00_S62	8.35372	8.51264	13.1797	18.3892	12.8289	24.8274	18.3323	12.2511	999	13.2139	15.9934	15.4307	999	16.5478	14.7867	999	15.2031	999	999	999	17.3306	999	15.6108	999	16.6919	999	16.3601	16.779	19.6525	999	999	999	14.8475	15.619	999	999	999	23.7446	18.7429	999	17.1473	15.3226	999	13.5364	999	999	16.8967	17.0569	11.9833
Lab_3_CT1DAP-161018_D00_S63	9.13351	9.09897	15.9185	19.4675	13.7715	21.7695	17.6306	12.0772	999	14.5182	19.0369	14.4373	999	15.9528	14.5662	999	16.8191	999	999	999	21.0869	999	16.4474	999	19.5029	999	17.154	18.4172	17.675	999	999	19.1146	15.1712	17.3801	999	999	999	999	17.9637	999	16.4258	17.7277	999	15.4086	999	999	15.9745	17.4142	13.6717
Lab_3_CT1DAP-161018_D00_S64	8.85499	8.33187	13.8366	20.9638	13.0582	20.2795	16.9193	12.1283	999	13.1809	15.0583	15.3736	999	16.621	15.1612	999	16.9224	999	999	999	17.8053	999	14.7686	999	16.6667	18.3111	15.5567	18.4258	17.2359	999	999	16.2552	14.8251	17.6905	21.948	999	999	999	18.159	999	16.5236	15.6752	19.2512	14.0767	999	999	17.6063	17.3672	13.3135
Lab_3_CT1DAP-161018_D00_S65	8.97505	8.62022	15.328	999	13.2544	20.9853	18.7974	12.6818	999	13.7619	16.3233	15.6086	999	999	14.724	999	17.8552	999	999	999	20.5037	999	17.1362	999	22.2952	999	18.7245	18.5808	19.182	999	999	17.266	15.5605	15.9859	999	999	999	999	20.3165	999	16.0215	18.3488	999	14.2668	999	999	16.7081	17.783	13.0061
Lab_3_CT1DAP-161018_D00_S66	9.14996	8.7079	17.8873	999	13.2795	999	999	12.8681	999	14.4679	18.0226	16.6334	999	999	17.614	999	999	999	999	999	999	999	19.9868	999	999	999	999	999	999	999	999	22.2799	16.127	16.9635	20.3318	999	999	999	17.6372	999	17.9273	999	999	14.32	999	999	999	999	14.6439
Lab_3_CT1DAP-161018_D00_S67	10.711	10.7132	15.0084	999	14.8959	21.9366	21.8258	13.1568	999	15.4996	17.1028	17.0854	999	999	14.9952	999	16.2181	999	999	999	17.3195	999	16.0962	999	18.633	999	999	18.5716	18.3213	999	999	18.0084	15.9279	999	999	999	22.3726	999	17.9482	999	999	999	999	17.8036	999	18.2448	17.0237	16.92	14.5303
Lab_3_CT1DAP-161018_D00_S68	19.8773	15.5832	999	19.3484	999	999	20.1454	999	999	999	999	999	999	999	999	999	999	999	999	999	999	999	999	999	999	20.1789	999	999	999	999	999	999	999	999	22.7065	999	999	999	999	999	999	999	999	999	999	999	999	999	999
Lab_3_CT1DAP-161018_D00_S69	9.09159	8.60265	15.5106	999	13.5747	20.8504	19.2424	12.12	999	14.8901	15.6055	16.2574	999	17.8372	15.3848	999	16.4943	999	999	999	18.1797	999	16.7047	999	18.972	999	17.3265	18.5709	17.6081	999	28.17	17.5159	15.7273	20.0015	999	999	19.3326	999	999	999	999	16.9794	999	15.1879	999	999	16.431	16.6722	13.91
Lab_3_CT1DAP-161018_D00_S70	9.15572	8.7803	16.3315	19.8874	14.0091	20.2563	17.6303	13.0055	999	14.3508	16.5265	16.6848	999	18.4113	16.0723	999	17.6762	999	999	999	18.868	999	16.9567	999	18.4356	999	999	19.3357	20.4818	999	999	19.8199	17.3523	18.9351	21.6548	999	17.7614	19.0611	16.9529	999	19.034	16.7944	999	16.5592	999	999	16.3325	16.9538	13.7951
Lab_3_CT1DAP-161018_D00_S73	8.72546	8.09928	16.0199	999	13.1067	26.5579	19.0584	13.3538	999	13.4741	999	16.4093	999	999	15.6693	999	16.4985	999	999	999	18.514	999	15.865	999	22.0965	999	17.329	18.1696	17.258	999	999	999	18.5622	16.1836	999	999	999	18.9162	999	999	16.2131	19.422	999	14.583	999	999	15.8876	19.9126	13.1974
Lab_3_CT1DAP-161018_D00_S74	8.27543	7.62613	16.3327	22.2672	12.3515	21.1408	20.8465	12.9405	999	12.3057	14.8079	17.3208	999	18.1671	13.8603	999	16.8695	999	999	999	17.6478	999	16.1398	999	17.6479	999	15.9648	17.7847	18.3394	999	999	18.0734	14.417	15.9436	999	999	17.4684	999	16.4747	999	17.9647	18.2412	999	13.9691	999	999	16.248	16.3988	12.7027
Lab_3_CT1DAP-161018_D00_S75	9.11848	8.95746	17.0056	19.5382	12.6743	19.0427	18.3286	12.6265	999	13.9513	14.5764	14.7454	999	999	14.4829	999	17.6533	999	999	999	17.9847	999	16.5276	999	18.037	999	17.7122	18.857	21.6138	999	27.5451	22.6816	13.248	16.236	999	999	999	999	19.6359	999	17.813	17.4123	999	13.6182	999	999	16.6033	16.3782	14.0393
Lab_3_CT1DAP-161018_D00_S76	9.52784	9.03887	15.5747	999	13.0416	21.518	17.0942	11.847	999	13.382	15.8092	17.4892	999	999	16.7543	999	16.2629	999	999	999	18.1265	999	17.0148	999	17.3035	999	17.6972	17.6676	17.4301	999	999	999	13.4595	16.647	999	999	999	999	999	999	18.8742	16.8668	999	13.9638	999	999	16.332	16.6515	14.785
Lab_3_CT1DAP-161018_D00_S77	8.47291	7.8492	15.7424	999	11.7935	19.6838	17.9712	12.5652	999	13.1414	14.2503	15.9903	999	999	14.9206	999	16.0576	999	999	999	17.5396	999	16.5143	999	16.9542	999	17.0537	18.2797	17.8906	999	999	19.5007	15.4018	14.8012	999	999	19.066	999	16.207	999	19.944	16.2324	999	15.0689	999	999	16.3264	16.204	11.5945
Lab_3_CT1DAP-161018_D00_S78	8.80386	8.34677	13.9663	19.8416	13.0075	21.7967	17.8088	12.1513	999	13.7972	16.2193	14.9995	999	999	14.7519	999	16.3648	999	999	999	18.0673	999	16.5127	999	16.704	999	16.3051	16.8547	16.8396	999	999	999	15.9854	16.4424	999	999	18.5384	999	999	999	17.8699	15.8984	999	15.0829	999	999	16.398	16.327	13.394
Lab_3_CT1DAP-161018_D00_S79	7.81685	7.41494	14.9263	21.868	11.6772	20.5842	18.1464	12.7316	999	13.9922	16.502	15.7165	999	17.5815	13.4801	999	15.6749	999	999	999	17.4711	999	16.5807	999	17.1379	999	14.7063	20.8796	18.8711	999	999	17.6757	13.9845	16.082	999	999	18.855	999	17.5758	999	17.5614	16.7674	999	14.0434	999	999	17.0068	16.302	11.8301
Lab_3_CT1DAP-161018_D00_S80	8.85821	8.51569	14.1906	999	12.8934	20.9776	18.9054	11.6795	999	14.4716	17.4853	14.7625	999	18.6908	15.2542	999	16.9915	999	999	999	18.5077	999	15.9628	999	18.6776	999	17.3884	20.1581	20.3341	999	999	19.1783	14.0806	15.9775	999	999	999	999	18.1134	999	17.9731	16.6085	999	14.3164	999	999	17.7715	16.7036	15.3738
Lab_3_CT1DAP-161018_D00_S81	8.87984	8.76432	17.7354	18.8022	13.8076	20.3309	19.5032	12.6863	999	13.4737	16.6882	16.248	999	999	14.5853	999	16.9753	999	999	999	17.3	999	17.1605	999	18.3019	999	18.1338	17.84	17.9658	999	999	999	17.989	999	999	999	17.278	999	17.6027	999	16.3053	19.2384	999	16.1812	999	999	17.6255	19.0473	13.3305
Lab_3_CT1DAP-161018_D00_S82	9.9331	9.86256	17.1152	21.4766	14.0968	21.8313	19.2606	13.6762	999	14.3886	17.8323	15.7491	999	999	15.8755	999	16.3702	999	999	999	18.7184	999	17.0879	999	18.9543	999	17.0166	999	17.049	999	999	18.4329	16.4701	18.2606	999	999	16.7276	999	19.0648	999	17.2259	17.2436	999	16.5262	999	999	18.1779	16.8068	13.2533
Lab_3_CT1DAP-161018_D00_S85	10.6068	10.4272	15.0548	999	13.5921	22.7477	17.9366	12.7745	999	20.0274	18.6966	15.8026	999	999	14.7809	999	16.4076	999	999	999	18.4488	999	16.8174	999	18.5857	999	18.1084	17.5266	16.6649	999	999	17.6145	15.3213	17.7444	999	999	999	999	999	999	999	16.5439	999	13.3177	999	999	16.8434	16.6056	14.4516
Lab_3_CT1DAP-161018_D00_S86	11.4644	11.3443	17.7025	999	16.3659	999	999	13.8894	999	999	18.0215	999	999	999	18.412	999	999	999	999	999	999	999	999	999	999	999	999	999	999	999	999	999	999	19.5489	22.1378	999	999	999	18.7834	999	999	999	999	16.182	999	999	999	999	18.4312
Lab_3_CT1DAP-161018_D00_S87	10.3714	10.5126	18.4577	999	17.1976	999	999	15.2181	999	17.3331	999	16.8259	999	18.5883	18.2313	999	999	999	999	999	999	999	999	999	999	999	999	999	999	999	999	999	999	999	22.1043	999	23.0985	999	999	999	999	999	999	17.7529	999	999	18.8579	999	16.2429
Lab_3_CT1DAP-161018_D00_S88	8.90253	8.64773	14.7353	18.8791	13.2392	19.5727	19.0015	13.3669	999	13.3458	18.0708	17.029	999	999	16.1219	999	16.2562	999	999	999	19.4085	999	16.0972	999	17.3619	999	17.6062	17.8829	17.4783	999	999	999	14.257	16.6511	999	999	16.3974	999	18.6218	999	16.9162	20.2419	999	15.5432	999	999	17.7218	15.7494	13.3575
Lab_3_CT1DAP-161018_D00_S89	8.38009	8.35927	14.9144	21.3005	13.4939	21.1557	16.5039	12.6213	999	13.4832	16.1157	14.8811	999	18.1544	14.1128	999	18.5787	999	999	999	17.9647	999	16.7598	999	18.306	999	17.2121	17.117	17.5643	999	999	17.6923	15.0967	15.0116	999	999	999	999	19.0109	999	17.0377	17.3109	21.6372	14.3962	999	19.3932	16.6474	19.6234	13.2681
Lab_3_CT1DAP-161018_D00_S90	8.68008	8.80487	15.4034	18.7323	13.6345	19.334	19.3443	13.1762	999	14.0226	17.1914	14.1394	999	999	15.1152	999	15.7086	999	999	999	17.8832	999	15.6196	21.5344	16.2562	999	16.5697	16.5122	16.9375	999	999	999	17.2875	16.3857	999	999	17.4086	999	17.9391	999	16.4574	16.3014	999	15.2408	999	999	17.0369	15.9773	13.4322
Lab_3_CT1DAP-161018_D00_S91	9.36261	9.52821	16.0778	999	13.1637	19.826	19.1498	13.4268	999	14.3145	17.1519	16.1769	999	999	16.4445	999	16.7863	999	999	999	18.8185	999	16.4597	999	19.9333	999	999	19.5488	18.843	999	999	18.4088	15.6442	17.9774	999	999	22.2449	999	999	23.1529	17.0838	18.5122	999	16.0346	999	999	17.6149	17.7913	14.7781
Lab_3_CT1DAP-161018_D00_S92	7.74028	7.15644	13.0322	19.6456	11.2156	18.4148	17.3923	11.7439	999	12.3373	14.3198	13.8319	999	999	14.0679	999	15.3488	999	999	999	16.7217	999	15.4042	999	15.6252	999	15.6116	17.3813	15.883	999	27.0799	17.1565	13.6183	17.213	999	999	999	999	18.7355	999	15.2901	15.4325	999	13.2144	999	18.5656	16.0061	15.4512	12.5003
Lab_3_CT1DAP-161018_D00_S93	8.72589	8.84536	15.9821	20.3427	12.973	20.6737	19.0957	11.9974	999	14.5676	15.6593	14.7879	999	999	15.5605	999	15.8018	999	999	999	17.4995	999	16.1007	999	22.4906	999	17.5195	17.2037	17.9825	999	999	999	14.1713	18.5458	999	999	999	999	18.6334	999	18.7158	17.3883	999	13.7227	999	999	16.9611	16.8244	13.1399
Lab_3_CT1DAP-161018_D00_S94	8.89061	9.22104	13.3913	18.6152	12.4201	21.1478	18.0624	11.7303	999	14.2847	16.712	14.997	999	999	14.931	999	15.9176	999	999	999	16.8061	999	17.4328	999	16.3711	999	16.6036	18.5357	16.6124	999	24.8131	15.5328	13.8458	19.2006	999	999	23.7519	999	16.5662	999	17.3416	16.1733	999	12.3352	999	999	17.5761	16.6827	15.1849
Lab_4_CT1DAP-161025_D00_S01	8.67794	8.70329	18.8729	19.0919	12.5755	999	16.7144	10.6481	999	12.8912	17.9678	15.1161	999	999	15.1795	999	17.1263	999	999	999	21.3391	999	16.2094	999	16.5698	999	17.335	18.5928	16.1615	999	24.319	999	14.4814	18.9895	22.3392	999	23.421	999	18.7891	999	18.6524	19.5449	999	15.1374	999	999	16.6756	17.089	14.3972
Lab_4_CT1DAP-161025_D00_S02	9.12472	10.3031	16.8108	999	13.6136	999	999	13.7422	999	14.0382	16.6782	999	999	999	15.0338	999	999	999	999	999	999	999	17.2789	999	999	999	999	999	999	999	999	999	17.0808	15.8387	999	999	23.2398	999	19.1292	999	18.6517	999	999	16.1591	999	999	999	999	13.6736
Lab_4_CT1DAP-161025_D00_S03	8.75021	8.83564	15.3893	21.431	13.8331	21.26	17.0904	12.1557	999	14.037	999	15.9441	999	999	14.9325	999	16.276	999	999	999	18.809	999	16.8098	999	17.2181	999	17.1833	16.8331	17.4004	999	999	18.2419	16.8446	999	28.8187	999	999	23.3935	17.5303	999	16.8678	17.1055	999	14.4878	999	999	15.8055	17.0147	14.2293
Lab_4_CT1DAP-161025_D00_S04	7.951	7.6091	14.7315	20.016	12.513	19.2511	16.9368	12.0768	999	13.3017	14.2383	15.115	999	999	14.1337	999	15.7741	999	999	999	16.7233	19.5121	15.6038	999	15.841	999	16.2898	16.1669	16.1792	999	26.2574	999	15.2306	18.4891	999	999	16.8716	999	999	999	16.1425	16.0143	999	14.5123	999	999	16.5567	16.7129	12.3913
Lab_4_CT1DAP-161025_D00_S05	8.06519	7.89518	14.9198	999	12.2252	18.6418	19.1194	13.3624	999	11.7103	16.6073	14.8413	999	999	15.1819	999	16.7615	999	999	999	17.6803	999	15.913	999	15.5963	999	15.2826	16.4326	17.0132	999	999	999	13.9071	17.2913	999	999	18.0543	999	15.1397	999	16.7694	999	999	14.0604	999	18.8861	16.5653	17.1135	13.5089
Lab_4_CT1DAP-161025_D00_S06	8.16025	7.88796	17.2476	999	12.8256	20.5476	18.3467	12.1428	999	12.9871	15.6888	13.9184	999	17.581	15.4355	999	17.1105	999	999	999	17.6152	999	15.7465	999	19.0156	999	17.1286	19.6744	18.0836	999	999	999	15.6049	16.2615	999	999	22.4704	999	17.0957	999	16.9219	17.2114	999	13.396	999	999	17.2273	16.6824	13.6108
Lab_4_CT1DAP-161025_D00_S07	8.13993	7.88098	14.6274	19.7307	12.3541	22.6689	18.2585	11.6827	999	13.3054	17.7269	14.7041	999	16.877	14.2521	999	16.2996	999	999	999	16.8373	999	14.7763	999	16.7712	999	12.8604	17.1508	17.4817	999	999	15.8112	15.4549	15.0377	26.4881	999	21.9286	18.465	18.2824	999	18.2177	16.228	999	14.2393	999	999	15.8749	16.4289	14.2079
Lab_4_CT1DAP-161025_D00_S08	7.83999	7.57617	14.2666	999	12.0081	20.1567	19.3955	11.8776	999	12.371	14.61	15.5589	999	15.48	13.7288	999	16.5699	999	999	999	18.3391	20.4704	15.7423	999	15.5672	999	17.4138	17.6205	18.2257	999	999	999	15.3139	17.6651	999	999	17.8048	999	17.9653	999	16.1296	16.4382	999	14.0559	999	999	15.9224	17.2326	14.2852
Lab_4_CT1DAP-161025_D00_S09	8.70891	8.19447	15.2154	999	12.6675	25.6717	18.7424	12.7698	999	13.096	15.7369	15.2024	999	999	14.1457	19.2136	21.1856	999	999	999	18.3342	999	16.5394	999	20.3128	999	18.4346	17.3906	21.0025	999	999	17.0032	13.5203	16.01	999	999	16.679	999	18.0889	999	16.7997	18.6805	999	15.7064	999	17.1577	17.1734	16.7192	13.1613
Lab_4_CT1DAP-161025_D00_S10	8.345	9.05914	14.6627	999	12.5044	20.3955	20.4477	12.1368	999	13.7126	16.6638	14.8634	999	999	17.1532	999	15.5051	18.6099	999	999	18.7019	999	17.4384	999	17.94	999	17.9886	17.7058	17.5466	999	999	17.9929	13.607	999	21.6073	999	23.2348	999	999	999	18.4796	17.0858	999	11.5655	999	18.7856	16.8639	18.7303	15.4024
Lab_4_CT1DAP-161025_D00_S13	7.89085	8.16514	15.903	19.8823	11.9907	20.057	16.5254	12.5817	999	12.88	15.2636	15.6889	999	16.6098	14.3309	999	15.0916	999	999	999	17.2805	999	16.3847	999	16.6347	999	17.9844	17.4827	15.2441	999	999	17.4417	14.2172	18.9874	999	999	17.4399	999	999	999	15.3841	16.5196	999	15.0218	999	17.85	15.6607	15.4307	11.8679
Lab_4_CT1DAP-161025_D00_S14	8.55283	8.58149	19.8246	18.4297	12.9251	19.2715	17.2537	12.3781	999	13.382	15.8424	14.5804	999	999	13.4845	999	14.9188	999	999	999	17.8341	999	16.6486	999	17.2844	999	17.4765	15.8351	15.8567	999	999	999	16.1928	17.4256	999	999	22.3823	999	17.8883	999	17.9053	15.7584	999	15.8167	999	999	14.8174	15.3895	12.0479
Lab_4_CT1DAP-161025_D00_S15	8.84769	8.38873	16.2407	20.3205	13.2932	21.9057	17.5894	13.023	999	14.7171	16.4395	16.6591	999	999	14.8516	999	17.2416	999	999	999	18.0369	999	16.6009	999	19.288	999	17.2325	17.7	16.1662	999	999	18.9635	15.6177	16.1777	999	999	16.775	24.5698	999	999	17.5996	17.2058	999	16.4686	999	999	16.5293	20.8876	12.8821
Lab_4_CT1DAP-161025_D00_S16	8.38268	8.12973	15.2137	22.666	12.47	18.9463	18.6677	10.855	999	13.4381	15.9208	14.5849	999	17.1461	14.0954	999	15.4591	999	999	999	17.6095	999	17.0247	999	17.3134	999	16.3424	16.4009	15.6876	999	999	23.1675	14.5698	16.9165	20.4748	999	18.2852	999	16.2293	999	15.8198	16.4486	999	14.8906	999	999	16.2502	18.8668	13.8637
Lab_4_CT1DAP-161025_D00_S17	8.64323	8.02067	18.3292	22.669	12.6049	19.7418	17.7139	12.9554	999	14.1829	999	15.1438	999	999	15.9494	999	15.6907	999	999	999	17.3302	999	15.4445	999	18.8396	999	17.6934	17.3801	999	999	999	28.7222	14.6514	15.5221	999	999	18.5496	999	999	999	17.9169	17.981	999	14.3126	999	999	16.3279	16.2764	13.9191
Lab_4_CT1DAP-161025_D00_S18	7.84202	7.95638	15.5838	18.8371	11.6278	19.2932	20.2071	11.471	999	13.6947	15.5487	13.6358	999	19.5483	14.2234	999	15.8396	999	999	999	18.6483	999	16.2367	999	18.544	999	21.4668	19.2485	999	999	999	17.0827	14.0463	15.6482	999	999	22.9189	999	17.0112	999	16.7517	15.3679	999	12.0737	999	18.3441	16.5869	22.3564	13.066
Lab_4_CT1DAP-161025_D00_S19	7.80434	8.40851	15.3301	19.3983	11.7043	19.5152	17.1799	10.8007	999	13.308	15.5108	14.3439	999	999	14.3453	999	14.6224	999	17.2646	999	16.6389	999	15.8472	999	16.1557	999	16.6966	16.8406	16.3709	999	26.5817	16.8565	14.2309	999	22.2125	999	22.3323	999	15.7574	999	16.899	15.5147	999	11.6046	999	17.064	16.1712	15.0128	14.1549
Lab_4_CT1DAP-161025_D00_S20	7.87201	7.79417	14.7308	21.3686	11.9234	20.4581	17.4736	11.6811	999	12.4729	15.0901	15.0237	999	15.7643	15.1022	999	16.3036	999	999	999	18.8091	999	15.4882	999	16.349	999	14.4457	16.9448	18.3703	999	999	16.5291	16.4172	16.8691	999	999	16.8451	999	999	999	16.5172	16.6683	999	15.7115	999	999	17.0082	17.469	12.5612
Lab_4_CT1DAP-161025_D00_S21	8.75721	8.99765	16.7901	999	13.1698	999	999	12.7155	999	14.8056	18.1492	999	999	17.1693	999	999	22.961	18.7269	999	999	999	999	19.2005	999	18.0505	999	22.992	999	24.841	999	999	17.7542	14.7053	999	999	999	18.8025	19.185	999	999	999	999	999	13.716	999	18.9361	999	999	15.2337
Lab_4_CT1DAP-161025_D00_S22	8.11315	8.02362	13.7445	19.1416	12.3152	19.0899	17.4151	11.436	999	13.6604	15.5919	14.7867	999	999	14.2446	999	15.991	999	999	999	18.1948	999	16.6262	999	15.8237	999	18.0781	17.1446	17.2106	999	999	16.4151	15.1429	16.6792	999	999	999	999	999	999	17.7959	16.0294	999	12.3159	999	999	16.1117	16.1125	14.2206
Lab_4_CT1DAP-161025_D00_S25	8.45409	8.37803	15.7644	999	11.9971	19.7737	18.5097	11.5602	999	13.3268	15.6912	13.3928	999	23.4931	14.5064	999	15.5438	999	999	999	17.4513	999	16.6997	999	15.425	999	17.4747	17.6197	17.5384	999	999	999	12.4915	999	23.8774	999	999	999	15.9961	999	999	18.5916	999	12.2267	999	18.4685	16.9512	16.9112	14.8038
Lab_4_CT1DAP-161025_D00_S26	8.37408	8.16798	16.1053	22.845	12.68	19.0383	21.2386	12.4382	999	15.3901	19.4658	16.8675	999	999	14.3272	999	999	999	999	999	17.9821	999	15.7265	999	17.4146	999	17.6969	17.3972	17.9461	999	24.455	999	15.4395	18.5232	999	999	23.7628	999	999	999	18.0254	17.0701	999	13.9552	999	999	15.7766	16.5197	13.4327
Lab_4_CT1DAP-161025_D00_S27	8.41529	8.78975	14.5659	20.2329	13.3984	21.4825	16.7421	11.0968	999	13.477	15.3571	14.6303	999	999	16.421	999	17.4961	999	999	999	18.8137	999	17.0017	999	19.0523	999	19.7819	18.6672	18.0119	999	999	18.6738	13.5027	17.9675	21.6988	999	23.1434	999	17.5342	999	16.7112	16.3565	999	13.8393	999	999	999	17.0775	16.4491
Lab_4_CT1DAP-161025_D00_S28	7.96637	7.50068	14.0803	999	11.7473	18.4543	17.1923	13.3079	999	13.7197	16.9575	14.2314	999	20.2805	14.2852	999	16.0992	999	999	999	18.0972	999	15.2949	999	16.5361	999	15.0779	16.8887	15.6716	999	999	999	14.6744	15.6841	999	999	15.1216	999	18.4062	999	14.8755	15.9691	999	15.1351	999	999	15.7885	15.8455	11.748
Lab_4_CT1DAP-161025_D00_S29	8.19303	8.11681	15.9111	18.4934	11.7545	21.9816	20.0634	11.5572	999	12.9095	13.6957	18.4563	999	17.9522	15.0502	999	16.8858	999	19.25	999	19.8038	999	15.92	999	15.9954	999	999	18.947	999	999	999	999	13.4009	17.0404	20.5859	999	23.0183	999	16.747	999	18.2974	17.6367	999	11.2339	999	999	16.4635	19.8015	14.4851
Lab_4_CT1DAP-161025_D00_S30	8.11957	8.28353	15.814	21.6708	11.9973	17.8093	17.2737	12.1476	999	12.9509	16.0071	14.3232	999	999	14.2744	999	15.6875	999	999	999	18.5176	999	15.8951	22.7892	16.3282	999	18.3595	18.0365	19.3637	999	23.6968	16.3501	14.6088	15.5788	999	999	22.7017	18.9712	17.6826	999	16.9449	999	999	13.7906	999	17.6101	15.7118	18.8119	14.2269
Lab_4_CT1DAP-161025_D00_S31	8.30017	8.17489	14.5831	18.1657	13.8593	19.1762	19.5429	12.0866	999	12.861	15.4516	16.7052	999	17.7322	12.4591	999	15.6967	999	999	999	18.5897	999	17.7719	999	16.7613	999	999	17.4111	15.8413	26.5732	999	25.7191	15.0682	15.5727	999	999	22.5217	999	17.1331	999	16.8002	16.5547	999	16.3933	999	999	16.7989	15.929	14.3748
Lab_4_CT1DAP-161025_D00_S32	8.48043	8.4852	17.0442	999	12.1765	21.5864	17.4	11.4686	999	13.7453	15.4274	13.7563	999	999	15.4029	20.1521	14.8232	999	999	999	17.5191	999	15.8493	999	16.4106	999	17.7983	16.2772	15.6708	999	999	15.1921	14.1332	15.9444	999	999	999	999	15.2398	999	18.1533	15.968	999	11.9028	999	999	16.4693	15.9114	14.6753
Lab_4_CT1DAP-161025_D00_S33	7.8834	7.56978	14.4197	20.7779	12.2145	18.5026	16.538	11.3987	999	13.6967	14.8779	14.5793	999	999	13.3851	999	15.4244	999	999	999	17.9668	20.1783	15.6731	999	16.3785	999	15.9221	16.4478	16.9272	999	999	999	14.0486	16.234	25.4261	999	17.9557	999	999	999	15.4626	15.8148	18.0715	13.9395	999	999	16.1507	17.6334	12.9623
Lab_4_CT1DAP-161025_D00_S37	8.52578	8.94915	13.9986	21.6108	12.8119	18.965	22.0489	11.7706	999	14.4536	15.4575	15.0842	999	999	14.7806	999	15.2261	999	999	999	17.2598	999	15.938	999	16.4065	999	16.5701	16.0933	16.2144	999	999	17.9766	15.0786	17.9851	20.2037	999	999	21.0755	16.4189	999	17.0597	17.5007	999	13.2334	999	999	16.3144	17.29	13.9099
Lab_4_CT1DAP-161025_D00_S38	7.36753	6.97414	14.9261	21.8749	11.5188	20.0343	18.6009	11.7994	999	13.7223	14.8902	13.4232	999	999	15.1656	999	16.016	999	999	999	18.1672	999	14.808	999	17.1913	999	16.1863	16.5285	20.9789	999	999	16.4534	14.7182	14.8981	21.5021	999	14.008	999	16.6973	999	15.9518	14.9706	999	14.3926	999	999	16.3232	15.6525	12.068
Lab_4_CT1DAP-161025_D00_S39	7.35205	6.99659	14.5023	999	11.6605	19.5989	16.3457	11.6524	999	12.6451	14.457	14.0389	999	16.8465	14.612	999	16.073	999	999	999	17.7663	999	14.9573	999	16.7498	999	16.0068	17.7723	20.8103	999	999	17.1108	13.6978	15.4552	999	999	16.6064	999	17.8385	999	17.1338	15.7044	999	13.8518	999	999	16.2667	17.8116	12.1064
Lab_4_CT1DAP-161025_D00_S40	8.01081	7.75314	16.2655	999	12.1651	999	20.7174	11.0784	999	13.0899	15.5677	14.4086	999	999	13.3949	999	17.2058	999	999	999	19.1932	999	16.4191	999	15.9615	999	999	999	17.7866	999	999	17.5988	14.7885	18.7255	20.2307	999	999	999	16.5532	999	16.4367	17.4026	999	12.3289	999	999	17.8384	999	14.0388
Lab_4_CT1DAP-161025_D00_S41	7.82825	8.09285	15.2849	22.2225	12.4108	21.2218	17.0687	12.4525	999	13.4657	999	14.7605	999	999	13.4054	999	18.8668	999	999	999	19.1115	999	15.4565	999	16.08	999	16.2037	17.0667	16.0756	999	999	999	13.976	15.5253	999	999	17.3197	23.7526	18.7358	999	14.9137	16.4829	999	14.8335	999	999	18.6882	17.9563	10.7683
Lab_4_CT1DAP-161025_D00_S42	8.27575	7.91099	21.1212	20.2656	12.3691	21.6088	999	11.6258	999	14.0297	14.4376	14.397	999	999	14.3814	999	15.844	999	999	999	17.7432	999	15.1941	999	17.7413	999	16.5502	16.4923	16.98	999	999	17.4104	15.6082	15.4292	999	999	22.0774	999	999	999	15.495	16.2932	999	13.98	999	999	15.6391	999	13.8375
Lab_4_CT1DAP-161025_D00_S43	7.97038	8.26402	14.8168	21.632	11.9673	999	21.3676	12.0272	999	13.4216	15.0971	14.0566	21.6076	999	14.0326	999	15.7994	999	999	999	23.5127	999	15.5897	999	16.1638	999	15.2508	15.7337	15.3458	999	999	19.2551	14.7537	16.7331	24.9175	999	15.2134	22.9569	16.6602	999	16.5339	14.9893	999	14.3108	999	999	16.4475	17.5256	11.7633
Lab_4_CT1DAP-161025_D00_S44	7.86426	8.43874	13.1052	22.0985	12.4824	22.1144	17.2511	11.7122	999	14.4815	15.7536	15.0548	999	17.9484	15.5747	999	15.8638	999	999	999	999	999	15.981	999	18.1202	999	17.7681	18.0118	16.8235	999	999	999	14.8406	18.2188	999	999	23.1994	999	999	999	17.2465	15.7626	999	14.3626	999	999	16.8778	16.6035	14.3076
Lab_4_CT1DAP-161025_D00_S45	8.6884	8.36484	13.1708	21.6014	11.8786	21.4134	18.9091	11.3	999	13.738	15.0647	14.5826	999	999	14.7768	999	16.9741	999	999	999	18.8715	999	14.9641	999	16.7395	999	21.2295	16.4128	16.5494	999	999	18.4124	15.0896	16.1714	999	999	22.4445	999	16.8305	999	17.171	17.6305	999	12.9796	999	999	16.1505	17.0425	14.1925
Lab_4_CT1DAP-161025_D00_S49	8.42435	8.81732	16.137	999	12.1567	22.7547	16.7777	11.1396	999	12.7547	15.1122	14.7916	999	999	16.5433	999	16.5372	999	999	999	17.741	999	18.6089	999	21.3839	999	20.0835	19.1224	17.4776	999	999	16.1728	13.7864	999	999	999	21.4315	999	17.1513	999	17.0733	18.9148	999	11.4591	999	999	16.9705	16.2773	15.1296
Lab_4_CT1DAP-161025_D00_S50	7.67189	7.7954	13.8499	17.5219	11.4295	20.7605	16.4088	10.728	999	12.1416	14.4051	14.207	999	999	15.1336	999	15.1062	999	999	999	18.1297	999	15.2793	999	15.2232	999	16.563	16.7028	16.8388	999	999	16.7818	13.6367	16.0472	19.7763	999	22.7851	999	18.2024	999	999	16.0424	999	11.7406	999	999	14.492	16.1895	14.3598
Lab_4_CT1DAP-161025_D00_S51	8.84951	8.73811	17.709	19.3443	13.7074	22.6968	19.1147	13.115	999	13.3628	16.1492	15.6096	999	999	15.4578	999	18.115	999	999	999	20.2615	999	16.1236	999	17.3887	999	17.4943	18.5981	18.0001	999	999	999	15.5015	999	999	999	999	999	999	999	999	17.1564	999	14.7254	999	999	16.9846	16.4661	12.5563
Lab_4_CT1DAP-161025_D00_S52	8.86137	8.55571	15.7644	19.4766	13.1373	18.5728	16.9222	12.3443	999	13.5251	18.2828	16.5437	999	17.4977	14.4445	999	17.4835	999	999	999	19.0289	999	15.9173	999	18.1076	999	999	16.9539	16.3734	999	23.2644	18.2051	15.7894	17.8112	999	999	23.7192	999	999	999	17.071	16.8528	999	15.5284	999	999	17.4745	18.2842	13.6556
Lab_4_CT1DAP-161025_D00_S53	7.79019	7.86489	14.2496	19.8624	12.3467	20.2774	20.7603	12.1637	18.0933	12.3583	15.8112	14.5984	999	999	15.8817	999	999	999	999	999	19.1069	999	15.7406	999	18.6147	999	16.928	21.8301	999	999	999	20.1371	16.8482	15.2523	999	999	17.7917	999	999	999	17.3391	18.0084	999	15.1	999	999	15.9057	17.2189	12.1341
Lab_4_CT1DAP-161025_D00_S54	9.04786	9.11072	17.4914	999	14.6777	23.2924	999	13.8308	999	17.3483	15.6569	999	999	999	15.5493	999	999	999	999	999	999	999	16.1451	999	999	999	17.5186	999	999	999	999	19.1179	999	15.6904	999	999	999	999	16.4395	999	16.3987	999	999	16.1679	999	999	20.2317	999	13.6586
Lab_4_CT1DAP-161025_D00_S55	7.74167	7.9968	17.2728	18.8235	11.4476	18.411	17.86	11.1024	999	11.945	14.2915	13.036	999	17.5204	14.1591	999	15.4794	999	999	999	19.2015	999	14.6829	999	16.5969	999	17.4767	16.4084	16.6632	999	999	14.8901	15.3501	18.5253	999	999	22.1073	999	15.8268	999	14.9711	16.9475	999	10.9057	999	999	16.3448	16.7016	14.0392
Lab_4_CT1DAP-161025_D00_S56	8.43426	8.44734	14.0095	999	12.2605	20.2331	19.4196	11.3608	999	14.6846	13.3973	15.9318	999	999	15.8058	999	15.2335	999	999	999	16.6707	999	17.1987	999	18.9426	999	17.4538	16.9738	16.0496	999	999	16.6093	13.4934	19.0188	21.9805	999	999	999	18.2455	999	999	16.6478	999	12.5676	999	999	16.3261	15.3195	14.5292
Lab_4_CT1DAP-161025_D00_S57	8.18215	8.20853	13.428	19.515	12.402	18.8632	16.4254	10.583	999	14.8681	17.0311	15.0508	999	999	14.5083	999	15.1479	999	999	999	17.0203	999	15.4786	999	16.7778	999	15.8803	16.6853	18.7219	999	999	16.9588	16.1292	18.44	999	999	17.1143	999	18.2811	999	17.932	18.2766	999	12.4276	999	18.6631	15.4226	16.7144	13.971
Lab_4_CT1DAP-161025_D00_S61	7.39247	7.46492	14.2184	18.1494	12.1995	20.8325	16.8774	12.1895	999	12.4801	16.7562	14.4431	999	999	14.5946	999	16.5432	999	999	999	17.261	999	15.8294	999	15.6219	999	17.0081	17.1259	16.4201	999	23.9782	27.0151	14.0789	15.8425	999	999	15.5271	999	18.6069	999	15.3775	15.4904	999	13.8139	999	999	14.8108	15.9771	12.1839
Lab_4_CT1DAP-161025_D00_S62	7.94235	8.71075	14.3628	19.5802	12.6835	20.0054	17.7116	12.373	999	14.8432	15.7532	14.8301	999	999	16.2382	999	16.3069	999	999	999	19.2478	999	18.6604	999	18.2293	999	17.0729	18.6671	16.9688	999	999	999	14.4492	16.8458	26.2521	999	999	999	16.4696	999	18.1661	999	999	12.9654	999	18.5183	19.342	16.2699	14.3201
Lab_4_CT1DAP-161025_D00_S63	7.91916	7.94808	14.6016	999	12.1841	22.1833	999	10.8446	999	14.1063	14.793	15.4081	999	999	14.3214	999	16.743	999	999	999	17.4622	999	16.1881	999	16.1369	999	16.1555	18.0127	18.092	999	999	16.6873	14.5594	17.3345	999	999	16.2817	999	15.9843	999	16.6818	16.0473	20.9129	13.1378	999	999	17.5195	20.1294	14.0899
Lab_4_CT1DAP-161025_D00_S64	7.72026	8.9216	15.0672	999	11.8482	19.4564	17.0552	11.1003	999	12.0035	13.8992	16.1366	999	999	15.1451	16.5986	15.8587	999	999	999	18.7136	999	15.7185	999	18.4119	999	17.1596	16.5384	16.1778	999	999	17.1259	13.1696	16.7432	999	999	23.8883	999	16.5692	999	17.4955	15.0244	999	10.8828	999	18.1579	16.4847	18.5529	14.3905
Lab_4_CT1DAP-161025_D00_S65	8.32222	8.52701	16.0355	18.6457	12.1521	18.8494	16.9561	11.9018	999	14.5713	16.7772	16.8856	999	999	15.1622	999	18.3214	999	999	999	999	999	16.3416	999	18.1647	999	18.041	999	18.1155	999	999	999	15.4945	15.9866	21.4714	999	17.8839	999	999	999	16.6729	17.0582	999	15.3923	999	999	16.4261	17.5355	12.2743
Lab_4_CT1DAP-161025_D00_S66	8.55951	8.84868	15.7207	19.4919	13.2712	19.6396	16.9875	12.7936	999	15.0173	18.3192	15.4165	999	999	15.5291	999	15.379	999	999	999	18.2379	999	17.2118	999	20.8645	999	17.4783	16.7981	18.6831	999	25.1274	999	14.288	999	28.343	999	17.0613	999	999	999	999	16.5642	999	15.7665	999	999	14.9842	18.9317	13.6462
Lab_4_CT1DAP-161025_D00_S67	7.18986	7.25026	12.9223	999	12.509	21.7271	17.8523	11.2926	999	12.3314	28.6275	14.247	999	16.3237	14.1644	16.8951	17.0266	999	999	999	16.1508	999	14.116	999	19.7937	999	17.8937	18.1885	16.8677	999	999	16.8013	14.4912	16.6476	24.318	999	15.5323	999	999	999	15.6398	16.8929	999	13.0054	999	999	15.9094	17.077	11.854
Lab_4_CT1DAP-161025_D00_S68	9.06738	9.30514	17.6304	999	14.8455	999	999	14.0199	999	14.1539	16.7938	999	999	16.4467	17.757	999	999	999	999	999	999	999	15.3204	999	999	999	999	999	999	999	999	999	19.7136	17.7742	999	999	16.9402	999	999	999	17.7149	999	999	999	999	999	999	999	14.2099
Lab_4_CT1DAP-161025_D00_S69	7.42656	7.0544	13.6884	19.8847	12.1487	19.4308	17.592	11.6909	999	13.5685	16.3621	14.7883	999	999	15.4049	999	14.8154	999	999	999	18.3528	999	14.9403	999	16.3815	999	15.7906	17.7371	16.0289	999	999	16.8102	13.9736	18.3352	999	999	13.5606	999	17.7369	999	15.0635	15.5869	999	15.1037	999	999	15.9732	15.7701	12.8933
Lab_4_CT1DAP-161025_D00_S73	7.298	7.4617	13.8711	19.296	12.0556	21.0395	18.8807	12.2724	999	12.045	14.5579	14.5235	999	999	14.1853	999	16.9959	999	999	999	17.951	999	15.5139	999	16.0715	999	15.1453	16.4755	18.2636	999	999	16.5919	12.885	15.6084	999	999	16.2907	999	17.6703	999	15.5728	18.3933	999	14.1117	999	999	17.1791	17.1023	12.8009
Lab_4_CT1DAP-161025_D00_S74	8.75862	8.70838	15.2325	999	13.5914	20.0861	17.5015	12.0223	999	15.2172	15.5079	14.1798	999	999	15.9398	999	16.3	999	999	999	17.7924	999	15.794	999	21.3057	999	17.3792	16.9299	17.3006	999	999	16.5721	14.9089	15.5982	999	999	23.8516	999	999	999	16.7968	15.9109	999	13.0212	999	999	16.2421	21.9067	13.429
Lab_4_CT1DAP-161025_D00_S75	8.09468	8.05477	14.9196	19.1853	11.9527	18.3051	16.7991	10.6551	999	13.5741	16.3669	14.3919	999	999	14.7138	23.6303	15.4438	999	999	999	17.3339	999	20.1286	999	16.1123	17.0047	16.4742	17.3068	15.7903	999	999	18.0103	14.0476	18.1407	999	999	22.7199	999	999	999	16.4857	16.0949	999	12.343	999	999	15.6983	16.278	13.6829
Lab_4_CT1DAP-161025_D00_S76	8.42029	8.15325	14.9576	19.5662	12.6641	19.8393	17.4885	12.8786	999	13.9235	999	15.7939	999	999	15.5873	999	17.47	999	999	999	18.9239	999	16.0255	999	16.8715	999	17.7499	16.7795	17.8751	999	25.1105	999	14.0053	14.5084	999	999	13.8483	999	999	999	15.454	17.4053	999	15.8172	999	999	17.1532	15.6811	13.3068
Lab_4_CT1DAP-161025_D00_S77	7.46846	7.41094	14.0659	18.7572	10.9131	22.2802	18.3576	12.4799	999	13.653	14.686	14.4626	999	16.4321	14.5162	999	17.0939	999	999	999	17.4468	999	15.537	999	17.6252	999	999	17.0351	999	27.0991	999	16.9427	14.3518	16.851	999	999	23.2137	999	17.4824	999	15.6171	20.0823	999	13.8772	999	999	15.8409	20.4605	13.7314
Lab_4_CT1DAP-161025_D00_S78	7.41863	7.7075	15.1656	19.5154	11.7771	20.8557	17.1665	10.8141	999	13.4536	15.4396	16.565	999	17.919	14.2365	17.4702	16.5573	999	999	999	18.7026	999	16.38	999	16.5132	999	999	17.1362	16.7961	999	999	16.3522	12.2789	15.6999	999	999	19.2234	999	999	999	16.2766	16.0099	999	12.593	999	999	16.1353	16.8686	14.5532
Lab_4_CT1DAP-161025_D00_S79	7.85218	7.80133	13.8883	22.4749	11.6136	19.1531	17.2834	11.3017	999	13.4697	16.1624	13.2313	999	16.137	14.7386	999	16.447	21.2003	999	999	17.1748	999	15.6304	999	15.99	999	15.8379	17.0208	16.0237	999	24.7695	18.188	14.3723	15.5131	28.7679	999	17.0529	999	18.5443	999	15.2558	16.1893	999	15.2314	999	999	17.4122	15.9972	13.3032
Lab_4_CT1DAP-161025_D00_S80	8.71041	8.62878	14.0265	999	13.4849	20.3663	17.1626	11.3188	999	16.3544	17.4974	15.4406	999	16.6004	16.1466	999	19.9441	999	999	999	19.7738	999	16.0729	18.2815	17.3041	999	17.5195	18.871	16.901	999	999	999	15.9752	18.8246	999	999	999	999	18.33	999	17.9364	19.3387	999	14.8192	999	999	16.6766	17.2507	14.8044
Lab_4_CT1DAP-161025_D00_S81	7.68597	8.34544	15.022	999	12.8868	19.7283	20.0411	12.7766	999	14.0335	14.6651	15.3292	999	17.3838	14.0872	999	17.7918	999	999	999	17.4548	999	18.0905	999	16.0729	999	20.3337	18.3938	15.7717	999	999	999	14.8604	14.9412	999	999	23.9348	999	999	999	999	16.2063	999	13.3219	999	999	16.2796	17.8239	13.4893
Lab_4_CT1DAP-161025_D00_S85	7.61681	7.1537	16.7577	21.0079	11.7286	21.1033	21.0963	11.3121	999	12.8417	15.758	16.5918	999	999	15.6636	999	16.8001	999	999	999	23.1695	999	16.8467	999	17.1981	999	17.9339	17.9812	17.0021	999	999	16.0217	14.2197	15.388	21.9977	999	17.8286	999	18.0826	999	15.6567	19.962	999	14.8418	999	999	16.5766	17.2936	13.1514
Lab_4_CT1DAP-161025_D00_S86	7.92925	7.71108	15.0035	20.3375	11.915	20.1278	16.3397	10.5532	999	13.5251	14.7141	13.7831	999	17.2246	13.5249	999	15.0161	999	999	999	16.3251	17.7549	15.1264	999	16.4848	999	16.7875	16.3344	16.7892	26.6101	999	16.0908	15.0149	15.763	999	999	17.8572	999	18.0686	999	16.3339	16.5623	999	13.0044	999	18.2355	17.1641	15.3285	13.2371
Lab_4_CT1DAP-161025_D00_S87	8.17165	7.7868	15.2833	17.1824	12.187	23.7602	18.1102	12.5632	999	12.3138	15.0922	16.0299	999	20.9978	13.9215	999	16.0998	999	999	999	19.0642	999	15.661	999	16.2933	999	999	18.4904	17.6749	999	999	999	15.3475	18.4573	999	999	22.8055	999	18.7448	999	16.0198	16.6709	999	14.2459	999	999	15.8219	17.0572	13.2955
Lab_4_CT1DAP-161025_D00_S88	7.38612	7.76561	17.3166	999	11.4179	22.2199	17.5275	10.1793	999	13.6825	15.7629	14.542	999	16.2369	14.4026	999	16.3175	999	999	999	19.6256	999	17.0644	999	16.9944	999	16.5267	19.1116	17.02	999	999	999	14.3464	17.896	999	999	23.3015	999	16.0277	999	15.0011	15.3323	999	11.7763	999	999	15.8467	16.6542	13.2745
Lab_4_CT1DAP-161025_D00_S89	7.93211	8.09432	15.1939	22.0559	12.7348	19.2511	17.2535	12.1806	999	14.0307	14.4738	16.6491	999	999	14.0697	999	17.2193	999	999	999	16.9662	999	16.8049	999	999	999	17.7367	18.0697	16.6468	999	999	16.7464	14.7885	17.1142	28.2408	999	19.4211	999	19.5698	999	16.2235	18.7421	999	16.3586	999	999	16.5781	16.1899	12.9765
Lab_4_CT1DAP-161025_D00_S90	8.19518	8.8726	12.9601	999	13.4248	19.0005	18.1086	11.2776	999	14.8158	15.1032	15.7182	999	999	15.114	999	16.4552	999	999	999	20.2637	999	16.7505	999	19.2064	999	17.6898	17.9523	16.8703	999	999	999	14.9078	17.6527	999	999	23.6984	999	999	999	999	16.817	999	13.1268	999	19.0231	17.7758	999	14.4769
Lab_4_CT1DAP-161025_D00_S91	8.42119	8.18795	15.2762	999	11.6613	21.1581	17.3836	11.821	999	13.3134	15.098	15.7756	999	999	16.0644	999	15.635	999	999	999	18.8205	999	17.4823	999	18.9001	999	17.3062	999	17.1796	999	999	15.8415	15.045	15.9477	20.5036	999	23.2362	999	19.3192	999	16.1446	16.0829	999	12.8805	999	999	16.5367	16.2646	15.1876
Lab_4_CT1DAP-161025_D00_S92	7.35718	7.67319	14.7101	20.2925	12.171	20.9933	16.7545	11.4527	999	14.0474	18.4011	15.1184	999	999	15.0511	999	17.3384	999	999	999	20.6989	999	16.4012	999	16.4754	999	19.7613	17.5464	17.377	999	999	16.0687	14.9869	15.4759	999	999	17.5746	999	17.2218	999	999	16.8909	999	14.1692	999	999	16.2787	16.6308	12.633
Lab_4_CT1DAP-161025_D00_S93	7.61398	7.58496	15.7028	999	12.3226	20.5166	18.5196	11.7661	999	14.3131	15.5668	15.0293	999	999	14.0995	999	15.7163	999	999	999	17.3264	999	16.5534	999	16.5793	999	16.7771	18.2889	17.7147	999	999	999	14.9438	16.8979	999	999	17.9827	999	17.7519	999	17.2975	16.9384	999	13.9122	999	999	15.8241	15.9626	11.3943
Lab_5_CT1DAP-161028_D00_S01	15.0642	15.0381	16.2848	20.9029	17.0526	23.1639	18.4367	17.1181	999	16.4864	999	17.1164	999	999	20.0404	999	16.66	999	999	999	18.6836	999	18.6066	999	19.9037	999	18.678	17.5533	999	999	999	999	17.9011	18.9339	28.5771	999	999	999	999	999	999	19.7087	999	17.4312	999	999	19.2535	17.5027	15.8868
Lab_5_CT1DAP-161028_D00_S02	8.60641	7.22929	12.9975	999	12.5082	22.5401	17.8788	12.0843	999	13.3586	17.0692	15.0992	999	19.5765	14.5037	16.8835	17.279	999	999	999	20.6473	999	15.6167	999	19.0512	999	12.6484	19.1106	17.4328	999	999	19.5707	14.4725	17.4417	999	999	999	20.7249	16.7931	999	15.9633	17.412	999	13.6092	999	999	17.0562	21.4792	11.1259
Lab_5_CT1DAP-161028_D00_S03	8.2385	7.63089	14.3343	20.2591	12.0159	22.2387	19.1002	12.0156	999	13.5209	14.6657	14.1947	999	18.9481	15.0123	999	16.7844	999	999	999	18.3297	20.8771	16.1088	999	17.758	999	18.8512	18.5776	18.5171	999	999	18.9333	14.5993	17.3875	999	999	17.8583	999	19.1603	999	17.3734	15.8528	999	15.2167	999	999	17.6613	18.4491	11.6915
Lab_5_CT1DAP-161028_D00_S04	9.70069	8.82616	15.1919	999	14.7898	999	999	14.1869	999	15.816	16.8977	15.1823	999	18.6492	16.4539	999	999	999	999	999	999	999	999	999	999	999	999	999	999	999	999	999	18.0995	16.5782	999	999	16.2625	999	18.8325	999	17.1634	999	999	16.2515	999	999	999	999	13.6535
Lab_5_CT1DAP-161028_D00_S05	9.43366	9.09794	12.9657	999	13.3769	20.4819	22.0001	12.8687	999	15.6822	14.4903	14.1384	999	999	16.6257	999	17.4393	999	999	999	999	999	15.9841	999	17.3005	999	17.3306	19.1742	19.109	999	999	999	18.0764	17.0831	999	999	19.4917	999	20.0421	999	999	17.0553	999	14.1283	999	999	19.732	19.7917	14.6917
Lab_5_CT1DAP-161028_D00_S06	9.95619	9.38569	15.8468	21.6813	14.0041	21.9044	19.1868	13.0458	999	14.916	15.7168	15.8477	999	19.0454	16.5764	999	17.0081	19.0758	999	999	19.5248	999	17.53	999	21.1217	999	18.4935	18.2589	18.668	999	999	19.4214	14.8141	999	999	999	999	999	999	999	18.1746	17.4364	999	13.4237	999	999	17.9174	18.625	16.0261
Lab_5_CT1DAP-161028_D00_S07	9.6567	8.65542	15.416	999	12.8746	20.4031	18.9527	13.0499	999	15.3973	16.9886	17.2651	999	999	15.4595	999	16.1432	999	999	999	19.8301	999	15.9668	999	18.9835	999	18.6522	18.4893	18.3721	999	999	19.197	15.0243	18.3263	999	999	17.9729	999	19.1734	999	17.7667	16.4109	999	15.679	999	999	17.9849	17.9198	13.7754
Lab_5_CT1DAP-161028_D00_S08	9.60801	8.87337	16.861	24.2606	13.7336	20.6617	18.7038	13.0261	999	15.6018	999	15.4465	999	999	16.5445	999	15.6622	999	999	999	18.2726	999	17.3344	999	18.2345	999	17.5377	17.2744	17.5146	999	999	999	17.2256	16.8408	999	999	19.9001	999	18.6368	999	18.9302	16.2788	999	15.8071	999	999	17.5256	17.8838	14.005
Lab_5_CT1DAP-161028_D00_S09	9.34837	8.47112	14.8474	999	12.6028	21.8689	22.6926	12.0786	999	14.5668	14.8469	17.1755	999	18.7938	14.2265	999	17.3676	999	999	999	19.0892	999	15.4061	999	999	999	999	18.709	18.2681	999	999	18.5154	14.1391	17.0172	999	999	20.2567	999	19.0512	999	17.5439	999	999	14.5331	999	999	17.9294	17.6845	14.7596
Lab_5_CT1DAP-161028_D00_S10	12.196	11.629	15.8221	20.8158	14.5323	20.3443	17.7723	13.9835	999	15.7184	19.3553	16.7924	999	999	16.0027	999	16.662	999	999	999	17.2886	999	17.0769	999	19.1688	999	18.659	17.5676	16.7566	999	999	999	18.2839	999	999	999	999	999	999	999	19.9022	16.6365	999	14.8411	999	999	18.9608	16.7425	15.5205
Lab_5_CT1DAP-161028_D00_S11	8.38606	8.01662	16.2552	20.7755	12.514	22.0669	16.9407	12.7476	17.6999	13.709	16.2158	16.549	999	20.6783	15.5017	999	17.2323	999	999	999	17.5506	999	15.7586	999	16.9031	999	18.997	17.6758	17.6027	999	999	17.7227	14.3368	15.648	999	999	15.9535	999	999	999	15.5218	16.5979	999	15.1884	999	999	16.7632	16.9273	13.4014
Lab_5_CT1DAP-161028_D00_S12	8.32449	8.19506	14.4893	20.5195	12.5607	20.5825	18.085	12.9319	999	13.3667	14.9049	15.8788	19.4359	999	15.0854	999	16.314	999	999	999	17.8582	999	16.1137	999	18.0109	999	17.5248	18.002	17.0961	999	25.3219	19.7832	14.0195	19.2866	999	999	16.8645	999	999	999	17.5017	16.8113	999	15.0854	999	999	18.1313	16.6295	12.9442
Lab_5_CT1DAP-161028_D00_S13	8.64146	7.88612	15.1246	999	13.2363	23.988	16.1296	11.8065	999	13.834	17.6	14.5363	999	17.3326	13.6953	999	17.1203	999	999	999	17.5717	999	14.4427	999	19.5339	999	17.7088	19.1386	16.4409	999	27.2198	999	14.4865	16.1501	22.4731	999	19.1533	999	17.5272	999	16.1423	15.82	999	19.9164	999	999	18.6991	17.1833	12.724
Lab_5_CT1DAP-161028_D00_S14	12.0682	11.2683	16.8383	19.8864	13.7658	22.2981	18.0802	14.3481	999	18.2555	999	16.2393	999	999	15.941	999	18.0474	999	999	999	19.2221	999	17.7328	999	19.9245	999	17.3316	19.7731	18.235	999	999	20.0135	16.4554	999	999	999	999	999	19.1699	999	18.769	17.4229	999	18.3368	999	999	18.3685	17.2619	15.4966
Lab_5_CT1DAP-161028_D00_S15	17.1125	18.4768	999	999	999	999	999	999	999	999	999	999	999	999	999	999	999	999	999	999	999	999	999	999	999	999	19.2656	999	999	999	999	999	999	999	999	999	999	999	999	999	999	999	999	999	999	999	999	999	999
Lab_5_CT1DAP-161028_D00_S16	9.35695	8.65185	15.2967	999	12.8069	21.7684	21.6234	12.2515	999	14.5222	15.5507	15.4893	999	999	15.9949	999	18.9385	999	999	999	999	999	17.3882	999	21.7111	999	19.2161	18.6664	999	999	999	999	16.391	17.1891	999	999	999	999	17.4884	999	999	17.2302	999	12.5767	999	999	19.2198	18.7992	16.0769
Lab_5_CT1DAP-161028_D00_S17	9.24246	9.16194	14.7198	20.6807	12.5632	21.6514	17.7985	12.5249	999	13.2647	15.1353	14.71	999	999	15.2516	999	16.7128	999	999	999	17.8376	999	15.8956	999	17.7955	999	17.3137	17.1538	17.6387	999	999	16.8858	14.5578	16.5512	21.7377	999	23.7392	999	999	999	999	18.2218	999	12.5072	999	999	16.663	16.7263	15.1148
Lab_5_CT1DAP-161028_D00_S18	9.44004	9.03857	16.8584	21.5397	13.599	21.3584	19.175	13.3326	999	15.3399	15.24	15.7939	999	17.0962	16.3983	999	17.7629	999	999	999	19.0291	999	17.5511	999	18.0607	20.8809	17.6541	19.3002	19.2929	27.8946	999	17.4144	15.1589	15.8236	24.0393	999	17.2895	25.4473	19.2466	999	18.905	17.3724	999	14.3472	999	999	16.9474	18.7139	14.3517
Lab_5_CT1DAP-161028_D00_S19	7.72059	7.70943	14.6933	19.289	12.7641	20.5671	17.856	12.3365	999	13.2613	14.8237	15.4122	999	19.0371	14.7801	999	16.003	999	999	999	17.7239	999	16.5322	999	15.9321	999	16.7523	17.9382	16.2645	999	999	999	15.4711	16.8302	999	999	17.2578	999	16.0925	999	15.893	16.3431	999	16.1456	999	999	17.4501	16.1901	12.1294
Lab_5_CT1DAP-161028_D00_S20	10.0228	9.60518	14.5948	19.8158	14.0322	20.845	17.7851	13.3314	999	15.3556	18.4048	15.7576	999	19.0328	17.5228	999	16.2887	999	999	999	17.6736	999	17.0829	999	17.6634	999	16.9878	18.0866	17.5285	999	999	18.0199	15.6477	19.1234	999	999	20.0745	999	18.6725	999	999	16.7883	999	15.5736	999	999	17.142	16.6919	13.65
Lab_5_CT1DAP-161028_D00_S21	13.4808	13.2858	19.1317	999	17.2567	999	999	15.4784	999	19.1601	18.5609	999	999	999	16.8374	999	999	999	999	999	999	999	18.8659	999	999	999	999	999	999	999	999	999	999	999	999	999	999	999	999	999	999	999	999	16.5909	999	999	999	999	999
Lab_5_CT1DAP-161028_D00_S22	9.30629	9.01724	15.7833	20.4343	13.8447	21.4146	20.2812	13.3462	999	15.1201	15.9383	15.4659	999	18.2495	15.7668	999	18.1225	999	999	999	18.3969	999	17.7353	999	19.1002	999	16.2875	19.0548	19.3876	999	999	999	15.6519	16.848	26.5017	999	17.8565	999	18.5818	999	17.4776	16.7256	999	15.0525	999	999	18.2463	17.6759	13.6504
Lab_5_CT1DAP-161028_D00_S23	8.90964	8.3373	14.5638	21.2453	13.3288	20.2347	17.5331	12.9867	999	14.4664	15.5137	15.6806	999	18.775	15.5737	999	15.9768	999	999	999	18.0128	999	16.7632	999	18.7993	999	15.2595	18.3776	16.0638	999	999	999	15.4413	16.9635	25.9069	999	19.1634	999	19.5197	999	16.4347	17.4751	999	14.7501	999	19.7484	17.389	16.6114	12.5818
Lab_5_CT1DAP-161028_D00_S24	10.0703	9.48816	18.2642	19.7584	14.0763	21.328	18.4758	13.1732	999	15.2582	17.6658	15.9461	999	999	16.2351	999	17.47	999	999	999	18.1742	999	17.6324	999	21.0174	999	18.0947	19.3451	999	999	999	18.9936	16.7463	16.9051	999	999	999	999	999	999	18.691	17.6689	999	16.1702	999	999	18.2051	17.4975	15.7291
Lab_5_CT1DAP-161028_D00_S25	14.7155	14.8024	18.0068	999	16.4174	23.7374	17.8829	17.6505	999	16.8228	999	17.2908	999	999	17.2634	999	17.8953	999	999	999	20.5294	999	999	999	999	999	18.3868	17.9888	17.6599	999	999	999	18.0163	999	26.8355	999	999	999	999	999	999	23.296	999	17.3888	999	999	17.7782	18.9393	16.2764
Lab_5_CT1DAP-161028_D00_S26	9.34953	8.73831	13.8518	19.4655	13.4417	23.1387	20.0849	11.0132	999	15.4349	14.4447	13.5596	999	16.9095	15.0217	999	15.8832	999	999	999	19.1121	999	15.5867	999	19.6496	999	21.107	19.8612	18.8244	999	999	17.3184	14.0426	18.0879	999	999	999	999	999	999	17.9345	18.173	999	12.7088	999	999	17.9149	18.2838	15.1769
Lab_5_CT1DAP-161028_D00_S27	15.4964	14.9751	18.4494	24.1605	999	999	19.4194	18.6714	999	999	999	999	999	999	999	999	18.8472	999	999	999	999	999	23.1595	999	999	999	999	999	999	999	999	18.5452	999	25.9238	999	999	999	999	999	999	999	999	999	999	999	999	19.1871	19.1675	19.2242
Lab_5_CT1DAP-161028_D00_S28	8.79378	8.09227	14.4094	23.301	12.9003	22.712	17.6332	12.1118	999	14.6522	15.665	13.1032	999	999	15.9062	999	16.4421	999	999	999	18.1327	19.7225	16.0648	999	19.1511	999	18.3454	17.8202	16.173	999	999	999	15.4469	15.9628	999	999	999	22.7478	999	999	17.4281	17.7983	999	14.9381	999	999	16.7858	17.24	13.6508
Lab_5_CT1DAP-161028_D00_S29	7.80623	7.3951	13.8945	18.191	12.1727	19.6376	17.0887	12.3727	999	13.0966	18.4305	14.4117	999	18.2951	14.4564	999	14.7907	999	999	999	18.4836	999	16.1072	999	17.6485	999	14.3818	16.6903	15.6839	999	999	16.4572	13.9128	18.0317	999	999	19.046	18.8005	17.9967	999	16.4582	15.7978	999	14.1029	999	999	16.0451	16.4368	12.3669
Lab_5_CT1DAP-161028_D00_S30	10.8945	10.3693	16.6532	20.889	13.9338	999	999	13.3537	999	15.1756	18.2474	16.0579	999	999	17.32	999	17.3932	999	999	999	19.344	999	16.9496	999	20.5555	999	18.4095	19.3335	17.8696	999	999	999	17.8765	20.4284	27.9317	999	18.3839	999	19.0099	999	17.6618	17.0276	999	16.296	999	999	17.9408	17.9544	14.8597
Lab_5_CT1DAP-161028_D00_S31	8.16054	7.75391	14.7493	20.4842	12.3045	21.552	18.7495	13.0428	999	13.9214	16.0205	16.4845	999	17.6736	14.4814	18.4838	17.5711	999	999	999	20.0092	999	16.215	999	18.6693	999	16.18	18.9584	18.0206	999	999	18.394	17.6324	17.9397	999	999	16.6306	999	17.5501	999	15.9837	16.585	999	14.5538	999	999	18.3291	17.9731	12.6189
Lab_5_CT1DAP-161028_D00_S32	9.04689	8.47606	16.5396	19.0473	12.639	21.0208	20.0598	12.7563	999	14.7421	16.9256	16.0065	999	19.1379	15.0462	999	17.6067	999	999	999	19.9481	999	16.4363	999	21.1888	999	19.0012	19.3891	999	999	999	19.7798	15.8076	18.2404	999	999	17.371	999	18.5093	999	15.4956	16.5018	18.9179	16.0738	999	999	18.1663	17.2444	13.653
Lab_5_CT1DAP-161028_D00_S33	8.70788	8.18784	15.6675	21.6243	13.3312	20.4071	18.8361	12.5029	999	14.4173	16.5785	16.5062	999	999	14.9738	999	16.0341	999	999	999	18.6562	999	15.6809	999	18.9829	999	15.7954	20.0201	16.7913	999	999	19.3892	15.8249	17.3083	999	999	16.0362	999	18.9642	999	15.817	15.5474	999	15.3985	999	999	18.7417	18.5722	12.4562
Lab_5_CT1DAP-161028_D00_S34	10.2264	9.62739	14.9072	20.4686	13.5809	20.3696	17.8192	12.3296	999	14.8004	17.0431	15.1715	999	999	15.2159	999	16.1611	999	999	999	17.4513	999	16.2963	999	19.7246	999	17.134	17.6531	16.687	999	999	19.1857	14.9672	19.2686	999	999	17.2335	999	22.7357	999	18.5087	19.418	999	16.147	999	999	17.2072	17.7728	14.3599
Lab_5_CT1DAP-161028_D00_S35	8.72964	8.24584	13.8367	20.657	12.6473	20.9664	17.6499	11.7136	999	14.7765	15.6474	14.4492	999	999	15.0141	999	16.2958	999	999	999	17.278	999	15.23	999	19.0944	999	16.6979	17.2265	16.4141	999	999	18.1838	14.1008	16.0158	999	999	27.6607	999	999	999	16.6477	16.2638	18.4446	14.1944	999	999	17.6223	16.4878	14.8306
Lab_5_CT1DAP-161028_D00_S36	9.17351	8.60846	15.0385	20.0598	12.9713	21.389	19.6683	12.9172	999	14.4749	16.8585	15.9156	999	999	16.7524	999	16.6358	999	19.2529	999	18.2531	999	19.5977	999	21.0927	999	14.4567	18.0354	16.4277	999	999	999	15.4091	19.1888	999	999	17.2965	999	18.5826	999	17.3501	16.6091	999	14.2522	999	999	16.6285	17.1346	12.3917
Lab_5_CT1DAP-161028_D00_S37	11.3281	10.53	15.6935	20.7329	13.8988	20.4013	17.3849	13.7556	999	17.2366	19.5313	16.7004	999	999	15.8032	999	19.2059	999	999	999	18.6291	999	18.3154	999	22.0494	999	16.3909	18.273	20.0436	999	999	999	15.8679	999	999	999	999	20.0246	999	999	18.7649	19.024	999	19.2458	999	999	18.4309	16.8237	13.5061
Lab_5_CT1DAP-161028_D00_S38	9.76417	9.11373	15.1586	20.847	12.9578	21.2204	18.5532	11.8541	999	14.3374	15.8715	15.1669	999	999	14.926	999	16.4551	999	999	999	19.6088	999	15.5233	999	17.4334	999	18.3053	18.8049	17.842	999	999	16.2239	14.6323	17.8829	22.0913	999	999	999	17.53	999	18.7262	16.2906	999	12.4001	999	999	17.884	17.9395	15.2002
Lab_5_CT1DAP-161028_D00_S39	9.5258	9.09176	15.9916	19.9698	12.9912	20.2598	19.1818	12.4451	999	14.8842	15.2692	13.6751	999	999	15.9202	999	16.8899	999	999	999	20.6151	999	16.8575	999	18.2564	999	16.7231	18.6593	17.1094	999	999	17.4248	15.3566	19.1501	999	999	999	999	18.8808	999	17.0075	16.9651	999	12.1666	999	19.2184	19.4288	18.7228	14.4005
Lab_5_CT1DAP-161028_D00_S40	8.70711	7.83543	13.1183	19.7789	12.7733	999	17.9784	12.6071	999	13.9684	16.4628	17.4539	999	999	14.9896	999	16.4704	999	999	999	18.3737	999	15.4478	999	20.8496	999	999	21.7763	17.2292	999	999	18.8029	16.1757	18.3319	24.8741	999	17.4122	999	999	999	16.9114	17.515	999	15.3095	999	999	19.973	17.8251	12.5281
Lab_5_CT1DAP-161028_D00_S41	10.0379	9.50301	16.5373	999	15.1838	999	999	14.5276	999	16.7943	18.5807	999	999	18.7948	17.0328	999	19.0002	999	999	999	999	999	19.3786	999	999	999	999	999	999	999	999	999	18.5342	999	999	999	19.0551	999	999	999	999	999	999	16.4365	999	999	999	999	14.7516
Lab_5_CT1DAP-161028_D00_S42	9.52452	8.71442	14.5803	21.5463	13.555	20.6146	19.6188	13.289	999	15.7909	16.0352	15.9658	999	17.4579	15.1746	999	16.5543	999	999	999	18.2771	999	17.5173	999	20.7258	999	16.5025	18.7457	17.8328	999	999	18.7561	16.0187	17.0635	999	999	16.6324	999	999	999	17.1765	16.3044	999	16.0556	999	999	18.2593	18.0355	13.5248
Lab_5_CT1DAP-161028_D00_S43	8.93435	8.65797	14.0672	20.9038	13.5933	25.0245	18.2643	12.3997	999	14.7	16.9986	15.7141	999	18.8537	15.5584	999	18.7798	999	999	999	18.4254	999	16.3582	999	17.985	999	16.5794	17.9068	18.1629	999	999	17.8278	16.5713	17.5885	999	999	18.2637	18.741	999	999	16.9876	16.6793	999	13.6107	999	999	17.5339	16.9202	14.8029
Lab_5_CT1DAP-161028_D00_S44	9.02104	8.335	15.676	23.5317	12.8803	21.7561	19.5761	13.2049	999	13.9933	17.3288	15.6182	999	19.3137	16.4372	999	16.1504	999	999	999	17.3619	999	16.94	999	18.9273	999	14.3186	19.3972	16.2069	999	999	999	14.775	16.3475	999	999	18.1632	22.4291	18.8008	999	16.9686	16.6744	999	14.317	999	999	17.5312	16.9717	12.9486
Lab_5_CT1DAP-161028_D00_S45	8.98946	8.34458	16.8706	22.5046	13.1681	23.4214	19.7457	12.5957	999	14.5114	16.1182	17.3479	999	999	15.0359	18.4151	17.8901	999	999	999	999	999	17.3348	999	19.0579	999	17.1967	17.9082	17.5522	999	999	19.8065	15.3103	16.6025	999	999	16.7763	24.0266	17.8242	999	17.3057	16.5282	999	15.2005	999	999	16.6428	17.2829	14.3334
Lab_5_CT1DAP-161028_D00_S46	9.79119	9.01669	18.0235	21.0827	14.1226	21.6741	20.7271	13.3797	999	15.9724	19.3388	16.4999	999	999	15.3265	999	18.5689	999	999	999	19.2968	999	16.976	999	18.1586	999	18.509	19.3184	17.9477	999	999	999	17.7691	16.7064	999	999	19.0298	19.7304	999	999	22.6987	20.4509	999	15.7608	999	19.2815	17.8194	20.3633	13.7662
Lab_5_CT1DAP-161028_D00_S47	10.406	9.64053	17.1395	20.2672	13.4743	22.503	18.5005	13.223	999	14.7845	15.9684	15.9772	999	999	15.7452	999	16.8209	999	999	999	18.3883	999	17.7193	999	19.934	999	17.6503	18.4025	17.1217	999	999	19.9621	15.987	17.965	999	999	999	999	19.7988	999	999	18.4154	999	15.4075	999	999	17.9742	18.7912	15.8495
Lab_5_CT1DAP-161028_D00_S49	8.75678	8.22932	12.8851	19.4883	12.0429	21.5353	16.5001	12.0007	999	14.0951	15.9117	15.4798	999	999	15.5642	999	15.6535	999	999	999	17.5536	999	15.797	999	17.7673	999	12.8372	16.8123	15.7556	999	999	17.9635	14.4907	16.9607	999	999	999	999	18.4157	999	15.9161	15.8177	999	15.1177	999	999	16.4123	16.1498	11.9914
Lab_5_CT1DAP-161028_D00_S50	13.7817	12.9006	17.8155	19.6019	16.2499	22.2019	17.3037	15.6106	999	16.9317	999	17.0294	999	999	16.718	22.048	16.7387	999	999	999	17.8532	999	18.3152	999	19.7509	999	18.1424	17.6041	17.8544	999	999	999	18.3577	999	25.8473	999	24.0706	999	999	999	999	17.709	999	16.5413	999	999	18.7172	17.4547	15.8194
Lab_5_CT1DAP-161028_D00_S51	8.63691	8.21022	14.5587	999	13.6745	21.2106	19.8348	12.6709	999	14.8413	14.8059	17.6964	999	999	15.1961	999	20.9377	999	999	999	17.9052	999	15.2407	999	25.4777	999	12.662	20.4331	20.3985	999	999	999	14.0593	16.991	25.3225	999	999	999	18.2209	999	18.9896	17.4333	999	15.3569	999	999	18.281	17.7579	12.1246
Lab_5_CT1DAP-161028_D00_S52	9.56119	9.12736	14.6537	22.3374	13.2704	999	20.2599	14.0726	999	15.4579	19.3353	15.8688	999	19.5204	16.7598	999	18.1245	999	999	999	20.0145	999	15.8288	999	18.7247	999	17.096	18.0307	17.9413	999	999	999	14.9063	15.6383	999	999	17.1327	999	999	999	16.8623	17.8915	999	19.6776	999	999	17.2742	18.8989	13.7828
Lab_5_CT1DAP-161028_D00_S53	8.1334	7.79809	16.3632	999	11.4358	19.6357	17.4617	12.3594	999	14.768	13.5767	14.5846	999	16.543	13.0332	999	15.3753	999	999	999	18.5886	999	16.5945	999	16.5831	999	999	22.5945	17.571	999	27.671	999	14.8821	16.7886	23.3203	999	24.258	999	18.5676	999	999	16.0952	999	13.384	999	17.4783	17.0854	15.3547	13.809
Lab_5_CT1DAP-161028_D00_S54	9.35768	8.77827	15.8033	23.3854	13.2085	20.8481	22.7791	13.1256	999	15.6674	16.5894	15.0876	999	18.3078	16.1318	999	17.8879	999	999	999	19.522	999	17.3689	999	20.1768	999	15.7084	19.5675	19.1701	999	999	999	15.1268	17.4966	22.6965	999	18.6664	999	18.0943	999	16.7011	17.7877	999	14.4129	999	999	17.1076	18.1365	13.3638
Lab_5_CT1DAP-161028_D00_S55	9.24757	8.70005	15.1296	23.1633	13.5642	22.3732	19.8674	13.1944	999	14.6303	16.1638	16.1308	999	18.4243	15.5296	999	16.2663	999	999	999	17.7268	999	16.6579	999	20.2083	999	17.417	18.7464	17.5349	999	999	19.054	15.8344	18.1963	999	999	16.4845	999	999	999	15.4532	18.1484	999	16.8846	999	999	16.9425	16.9883	13.1996
Lab_5_CT1DAP-161028_D00_S56	9.16739	8.41711	16.588	999	13.1566	22.1843	22.7195	14.2332	999	15.6881	15.8359	16.5833	999	19.6788	14.9951	999	17.1346	999	999	999	18.3195	999	17.5633	999	17.2279	999	17.8457	19.1784	20.108	999	999	16.7076	15.1333	19.1789	999	999	19.8835	24.8595	999	999	16.6583	18.4235	999	15.1967	999	999	16.7842	16.2543	14.0565
Lab_5_CT1DAP-161028_D00_S57	7.74648	7.53119	13.1782	18.3552	12.6183	20.0722	17.7386	11.8357	999	11.6651	15.3275	14.916	999	15.8556	14.1567	999	16.5328	999	999	999	17.993	999	14.7691	999	17.1616	999	15.8957	17.1632	16.5763	27.7606	999	999	13.4878	17.7409	24.1762	999	15.723	999	17.6408	999	15.6998	16.25	999	15.3707	999	999	16.6434	15.8929	12.8368
Lab_5_CT1DAP-161028_D00_S58	8.35493	7.80021	14.272	18.5654	12.4704	20.0265	17.6204	12.5763	999	13.978	15.4995	15.4657	999	18.8546	14.3961	17.5063	15.1449	999	999	999	17.3987	999	15.8897	999	18.4674	999	15.4503	16.5657	16.0359	999	999	18.2478	15.2328	15.1059	999	999	15.3375	999	21.2063	999	15.6526	15.818	999	15.5442	999	999	16.0416	15.7531	11.9728
Lab_5_CT1DAP-161028_D00_S59	8.32971	8.18367	14.8543	17.8057	12.3549	19.0883	16.3279	12.1166	19.097	14.3104	17.1298	15.2351	999	999	14.5718	999	17.0062	999	999	999	16.5937	999	16.4626	999	16.9699	999	17.6585	17.4005	16.549	999	999	999	14.4779	17.3968	999	999	17.4533	999	18.4993	999	15.2571	16.0475	999	16.5553	999	999	16.5006	16.224	12.4673
Lab_5_CT1DAP-161028_D00_S61	10.0298	10.3338	16.4358	18.0287	13.5282	23.788	17.7455	12.1553	999	14.9488	15.1811	15.3624	999	999	15.8196	999	19.1006	999	999	999	19.0893	999	15.6644	999	22.106	999	19.6877	20.702	18.2	999	999	18.4094	15.7812	17.9058	999	999	999	999	19.3209	999	18.5261	18.5027	999	13.9983	999	999	18.3414	17.4123	14.7099
Lab_5_CT1DAP-161028_D00_S62	10.351	9.70626	16.9558	999	13.6421	999	17.6977	12.5778	999	16.8838	15.6682	14.5331	999	18.2284	16.1495	999	18.2225	999	999	999	19.1959	999	17.1802	999	18.0135	999	18.0141	18.849	18.1488	999	999	17.5843	14.9105	16.5386	999	999	999	999	999	999	999	18.0041	999	15.6236	999	999	18.5301	17.5729	14.027
Lab_5_CT1DAP-161028_D00_S63	8.86957	8.42783	14.8437	21.7529	12.8879	23.6395	17.0019	11.7726	999	13.551	17.2875	15.5332	21.9176	999	15.2325	999	17.8534	999	999	999	18.53	999	15.9293	999	18.8209	999	22.5779	18.7548	20.2533	999	999	16.7261	14.7056	17.831	999	999	999	999	17.9442	999	999	18.8164	999	11.6973	999	999	18.1057	18.1127	15.2619
Lab_5_CT1DAP-161028_D00_S64	9.55596	8.87483	16.6209	19.4075	13.3872	24.0482	21.0212	13.6334	999	15.5587	999	16.443	999	999	15.9037	999	17.5026	999	999	999	19.1026	999	16.0992	999	21.4534	999	16.6194	18.8241	17.248	28.1929	999	999	16.8849	999	999	999	17.5637	999	999	999	999	18.1699	999	16.1142	999	999	16.9628	17.6315	13.4887
Lab_5_CT1DAP-161028_D00_S65	8.35239	8.17813	14.6871	19.8014	12.1623	18.0113	18.6558	11.09	999	13.6955	13.3471	13.7323	999	999	15.4889	999	15.7537	999	999	999	18.4948	999	15.5575	999	17.105	999	17.4062	17.8959	16.2957	999	999	17.3023	13.9478	16.679	999	999	22.1541	999	15.9717	999	999	16.7207	999	11.4099	999	18.5086	17.2607	16.0927	14.4188
Lab_5_CT1DAP-161028_D00_S66	9.5403	8.83744	17.6207	999	13.7899	23.3322	22.8472	13.917	999	15.0186	15.8536	17.2949	999	17.6918	14.9949	999	17.5566	999	999	999	19.6045	999	16.95	999	22.7341	999	17.9913	18.2257	16.8446	999	999	17.9816	15.3979	18.6716	999	999	23.0827	999	18.6972	999	17.4833	16.8907	999	16.6719	999	20.8741	17.7692	16.5598	13.5373
Lab_5_CT1DAP-161028_D00_S67	8.65839	8.36479	14.6533	19.6483	12.6431	21.7524	17.5187	11.3741	999	15.52	14.6199	14.4697	999	18.4217	15.147	999	15.624	999	999	999	19.5747	999	15.4948	999	19.9582	18.8376	17.2778	16.576	17.9777	999	999	19.883	14.9803	19.2037	23.2811	999	17.7311	999	18.428	999	15.6179	16.4329	999	15.8845	999	999	16.5876	15.7816	13.9399
Lab_5_CT1DAP-161028_D00_S68	9.5477	9.46368	17.113	20.487	13.5928	20.7129	18.5299	12.9451	999	15.0262	16.4231	17.3812	999	999	16.6643	999	16.704	999	999	999	20.5516	999	16.0337	999	20.1736	999	18.5384	19.0943	17.4903	999	999	999	17.6913	16.4004	999	999	999	999	18.8421	999	19.4289	17.0959	999	16.1979	999	999	16.5701	17.1297	15.0127
Lab_5_CT1DAP-161028_D00_S69	11.7701	10.9028	999	999	15.5191	999	999	14.7107	999	17.4199	19.3245	999	999	999	999	999	999	999	999	999	999	999	999	999	999	999	999	999	999	999	999	17.3199	17.1649	18.6096	999	999	24.3902	19.317	999	999	999	999	999	16.7055	999	999	999	999	17.4614
Lab_5_CT1DAP-161028_D00_S70	8.93432	8.50789	15.1686	20.8375	12.7475	20.3976	16.3576	13.1276	999	14.3309	16.958	16.1417	999	17.2133	14.8721	999	15.5796	999	999	999	18.0472	999	16.2113	999	18.5414	999	16.2691	18.203	17.2795	999	999	999	14.7711	18.4891	24.3652	999	16.0917	999	999	999	17.7324	15.9638	999	15.5962	999	999	16.3242	16.2284	12.4274
Lab_5_CT1DAP-161028_D00_S71	9.57888	9.43352	16.547	999	14.2939	999	999	14.5392	999	16.1138	17.0649	16.9125	999	999	17.6034	999	999	999	999	999	999	999	18.603	999	999	999	18.5721	999	999	999	999	20.4054	18.7965	999	999	999	999	999	18.6913	999	999	999	999	16.1287	999	999	999	999	15.0595
Lab_5_CT1DAP-161028_D00_S73	999	19.2182	999	999	999	999	999	999	999	999	999	999	999	999	999	999	999	999	999	999	999	999	999	999	999	999	999	999	999	999	999	999	999	999	20.2686	999	999	999	999	999	999	999	999	999	999	999	999	999	18.5055
Lab_5_CT1DAP-161028_D00_S74	9.57172	8.72594	15.7524	999	13.6625	24.0616	20.6979	12.9425	999	15.6068	999	15.2347	999	999	15.34	999	18.6695	999	999	999	19.6121	999	17.7044	999	999	999	18.4157	20.731	18.0933	999	999	27.2118	15.8626	17.5152	999	999	999	999	16.6904	999	20.0196	17.0504	999	16.2372	999	999	18.3245	17.4086	14.1569
Lab_5_CT1DAP-161028_D00_S75	9.38746	8.87571	16.5558	19.3226	12.8594	21.6879	21.5319	12.2163	999	16.505	15.885	14.6192	999	999	15.3921	999	16.2006	999	999	999	20.9209	999	17.3333	999	17.5813	999	18.1409	19.2145	19.4019	999	999	999	16.1341	16.7495	999	999	999	999	18.4339	999	16.8567	17.7431	999	15.1198	999	999	18.1412	19.9576	12.6288
Lab_5_CT1DAP-161028_D00_S76	8.67491	8.37828	13.6458	19.7334	12.9436	24.6101	17.9449	12.3098	999	14.6411	15.4513	16.7998	999	16.8742	14.3925	999	999	999	999	999	19.4089	999	15.9937	999	999	999	17.6232	17.4244	21.9182	999	999	999	15.5281	17.0636	999	999	20.8044	999	18.4185	999	17.2066	17.9547	999	13.484	999	999	17.7615	17.3735	13.276
Lab_5_CT1DAP-161028_D00_S77	9.1826	8.44466	15.2654	999	13.8218	999	999	13.2696	999	15.6949	17.2141	16.2201	999	17.5516	17.8542	999	999	999	999	999	999	999	16.5828	999	999	999	999	999	999	999	999	21.1888	999	17.8503	24.4121	999	17.2866	999	18.5462	999	999	999	999	16.3584	999	999	999	23.3096	16.436
Lab_5_CT1DAP-161028_D00_S78	9.79022	9.46155	16.3827	18.9767	13.8693	21.3946	18.4635	13.6707	999	15.3523	18.4698	16.2657	999	18.9994	15.5929	999	16.1905	999	999	999	17.699	999	16.0911	999	19.2249	999	17.6768	18.3607	17.8442	999	999	19.8953	15.2844	999	999	999	16.451	999	999	999	17.0637	16.205	999	16.2827	999	999	17.3101	16.5551	14.6237
Lab_5_CT1DAP-161028_D00_S79	11.0554	10.5577	17.631	999	14.8518	999	999	15.2614	999	18.2269	999	18.1064	999	999	17.5837	999	999	999	999	999	999	999	999	999	19.182	999	999	999	999	999	999	999	999	999	22.7108	999	999	999	19.1656	999	999	999	999	18.8489	999	999	999	999	15.0565
Lab_5_CT1DAP-161028_D00_S80	9.03499	8.61854	13.2633	20.4532	12.9432	22.6975	18.8149	13.492	999	14.6781	17.5226	16.5695	999	999	15.6739	999	16.5672	999	999	999	19.4219	999	15.6745	999	18.4545	999	14.5429	18.3325	18.1713	999	999	19.2256	15.5815	16.7986	999	999	18.752	999	999	999	16.5211	16.8183	999	16.1368	999	999	20.0901	16.8237	13.031
Lab_5_CT1DAP-161028_D00_S81	10.8259	10.0773	17.0759	999	15.6115	999	999	14.3515	999	17.449	16.8894	17.8685	999	999	19.1327	999	18.7812	999	999	999	999	999	18.0344	999	999	999	999	999	999	999	999	999	18.546	18.8169	999	999	24.7075	999	18.8567	999	999	999	999	20.4508	999	999	999	999	16.5884
Lab_5_CT1DAP-161028_D00_S82	11.7678	11.6182	17.5558	23.2304	16.0605	22.7055	21.0227	15.5656	999	16.6709	20.5551	18.4446	999	999	18.2195	999	18.5157	999	999	999	20.5269	999	19.02	999	19.7305	999	18.9694	18.6874	19.838	999	999	999	17.9058	19.9398	999	21.1544	21.1543	999	999	999	20.8904	19.1903	999	18.1689	999	999	19.892	19.7999	16.191
Lab_5_CT1DAP-161028_D00_S83	9.76402	9.29264	16.4151	21.9785	14.4317	999	18.8917	13.223	999	15.3396	15.7764	15.6071	999	18.4223	15.6832	999	18.0645	999	999	999	19.9955	999	17.3111	999	18.333	999	18.9457	18.5357	18.3481	999	999	999	14.4372	19.2471	27.1966	999	23.2853	999	999	999	19.334	20.2961	999	15.6398	999	999	17.5664	17.8828	15.8655
Lab_5_CT1DAP-161028_D00_S85	10.7847	10.3575	17.3281	21.4739	13.788	23.138	999	13.7562	999	15.9823	16.9457	19.0384	999	999	16.166	999	18.4501	999	999	999	999	999	15.8721	999	19.5119	999	17.7292	19.1836	18.0589	999	999	999	15.6225	999	999	999	18.4674	999	999	999	999	999	999	16.5545	999	999	18.4847	17.5786	14.4717
Lab_5_CT1DAP-161028_D00_S86	16.8111	14.5104	19.1339	999	999	999	999	18.3316	999	999	999	999	999	999	999	999	999	999	999	999	999	999	999	999	999	999	999	999	999	999	999	999	999	25.3266	21.3567	999	999	999	999	999	999	999	999	999	999	999	999	999	999
Lab_5_CT1DAP-161028_D00_S87	8.52742	7.9536	17.005	999	12.9401	22.2622	18.89	12.5959	999	14.1211	14.783	15.8978	999	18.624	14.1683	999	16.3447	999	999	999	17.5135	999	14.8882	999	22.0583	999	17.4829	17.2717	17.319	23.702	999	999	16.0249	16.9511	999	999	22.6775	999	999	999	15.9781	16.0487	999	16.1067	999	999	16.7625	17.4931	12.2057
Lab_5_CT1DAP-161028_D00_S88	8.67978	8.32081	12.9378	22.6439	12.7502	21.601	20.1336	11.5579	999	14.8772	15.7048	14.8187	999	999	14.0992	999	18.6149	999	999	999	19.0823	999	16.6131	999	17.1424	999	20.3352	18.3673	20.2826	999	999	18.1245	15.5471	16.4616	999	999	999	20.8669	18.9482	999	17.3249	18.3527	999	13.7632	999	999	17.635	17.772	12.9735
Lab_5_CT1DAP-161028_D00_S89	7.66588	7.8024	14.0571	21.6063	12.69	19.9347	17.8687	12.0957	999	13.2269	16.6403	14.7452	999	16.5261	13.9946	999	15.5042	999	999	999	17.1829	999	15.9495	999	19.3418	999	17.27	16.6511	16.1609	999	999	999	14.9929	15.678	999	999	16.1119	999	17.5555	999	16.8215	15.9375	999	15.0098	999	999	17.0095	15.3456	12.7761
Lab_5_CT1DAP-161028_D00_S90	9.66402	9.18175	17.6551	999	13.6615	24.8959	18.0913	13.7679	999	15.3924	17.5489	16.2326	999	19.3905	15.7875	999	17.9521	999	999	999	19.2899	999	17.8332	999	18.4056	999	17.9647	19.8399	18.6938	999	999	999	16.4424	18.7181	22.3439	999	17.9539	24.5638	19.9017	999	17.5036	18.0147	999	15.5953	999	999	17.6117	18.8549	14.1046
Lab_5_CT1DAP-161028_D00_S91	8.83444	8.85176	15.9155	19.079	12.9999	21.5281	17.8767	13.5379	999	13.9373	17.1299	15.8415	999	19.3902	15.5853	999	17.0595	999	999	999	18.9624	999	16.439	999	18.5651	999	16.857	20.2414	17.9355	999	999	17.708	14.7738	18.4761	999	999	18.3372	999	17.2557	999	17.3302	16.9194	999	15.8008	999	999	17.5993	18.1654	12.5704
Lab_5_CT1DAP-161028_D00_S92	9.94447	9.18944	18.9884	20.4914	13.9429	23.7884	999	13.6236	999	15.0963	15.9151	15.7602	999	19.2483	15.7569	999	17.102	999	999	999	20.2667	999	16.3883	999	20.6084	999	17.5385	20.5682	17.1279	999	999	19.9118	15.6606	17.7374	999	999	17.2555	999	999	999	16.1929	18.9677	999	16.518	999	999	17.6998	20.4977	13.4662
Lab_5_CT1DAP-161028_D00_S93	9.7983	9.01563	17.7075	22.0971	13.5973	21.3143	19.846	13.7971	999	15.4716	16.2163	16.7815	999	18.1353	16.989	999	17.1433	999	999	999	19.6045	999	16.7424	999	999	20.521	14.8663	18.1471	17.5952	999	999	18.3772	15.6938	18.0524	999	999	21.9025	999	999	999	16.6067	18.0321	999	15.291	999	999	17.2714	17.5714	13.3909
Lab_5_CT1DAP-161028_D00_S94	10.4185	9.73222	17.4981	18.6465	12.7383	20.8236	17.3769	14.608	17.647	17.2744	13.0786	17.3169	999	999	17.1247	999	17.2719	999	999	999	18.1292	999	15.5078	999	18.8489	999	19.0043	17.9506	18.1304	999	999	17.6755	17.4805	14.0293	999	999	12.9045	999	999	999	16.8085	16.794	999	16.4565	999	999	17.5199	16.4497	15.9831
Lab_5_CT1DAP-161028_D00_S95	9.98975	9.17553	18.3845	20.2642	13.3145	999	17.6784	12.4458	999	15.6718	16.4581	16.1097	999	999	15.8333	999	17.5132	999	999	999	18.8964	999	16.5346	999	19.8635	999	17.3639	17.557	18.0281	999	999	999	15.6328	17.1524	999	999	20.1216	999	999	999	999	17.7339	999	13.7122	999	999	18.1639	17.621	15.7284
Lab_6_CT1DAP-161101_D00_S01	8.78896	8.64139	16.096	999	13.7001	19.8578	17.4445	13.2857	999	13.2366	16.664	16.1649	999	999	14.4968	999	17.1147	999	999	999	17.1695	999	16.5334	999	17.0997	999	15.9916	17.7414	16.9271	999	999	17.2422	17.2561	17.0153	999	999	999	999	18.6443	999	17.4368	16.3372	999	15.7614	999	999	17.1104	16.4335	13.7294
Lab_6_CT1DAP-161101_D00_S02	8.99796	8.82398	15.674	999	13.884	20.0285	20.3129	13.7466	999	14.7106	16.701	15.1661	999	999	14.9551	21.9039	16.9487	999	999	999	18.9916	20.797	15.8537	999	17.5449	999	16.673	17.203	16.3726	999	999	20.4708	15.1531	16.124	999	999	20.2862	999	17.8506	999	16.755	16.9075	999	15.4123	999	999	16.4984	16.2316	13.1516
Lab_6_CT1DAP-161101_D00_S03	9.46156	9.45386	13.6134	20.2819	13.466	21.6038	18.8978	11.9258	999	14.4549	16.9643	14.4116	999	19.1635	15.7576	999	17.3058	999	999	999	18.244	999	16.0163	999	17.8621	999	18.5317	18.1431	17.9903	999	999	18.3025	15.1184	16.3066	999	999	25.0981	999	19.3722	999	18.7415	17.1684	999	13.957	999	999	17.7832	16.6362	16.4211
Lab_6_CT1DAP-161101_D00_S04	8.37607	8.36125	13.3705	23.7786	13.1103	19.9707	17.9184	11.4966	999	13.8288	14.9375	13.6939	999	19.1976	14.7051	999	15.0439	999	999	999	17.3297	999	16.181	999	17.1225	999	16.5988	17.6063	16.6512	999	999	17.6623	13.1883	16.2147	999	999	999	999	17.5216	999	15.8137	16.7865	999	12.6902	999	999	16.439	16.8695	14.4398
Lab_6_CT1DAP-161101_D00_S05	9.84283	9.7881	15.3289	999	14.9042	999	999	14.2136	999	16.4251	15.8361	999	999	18.0096	999	999	999	999	999	999	999	999	17.3241	999	18.4422	999	19.5678	999	999	999	999	999	19.048	17.7872	999	999	20.3691	999	999	999	19.0527	999	999	15.7413	999	999	999	999	16.0124
Lab_6_CT1DAP-161101_D00_S06	8.31501	7.8535	14.4522	24.2848	12.2836	19.5347	19.7548	13.2235	999	14.2305	16.0358	15.3605	999	999	14.8137	999	16.571	999	999	999	17.8218	999	16.6947	999	18.5787	999	15.5759	17.3712	18.4678	999	999	19.5089	14.8717	16.6278	999	19.686	999	999	999	999	17.9518	16.5218	999	15.279	999	999	16.5668	17.4603	13.1025
Lab_6_CT1DAP-161101_D00_S07	8.62379	8.55395	14.1995	999	12.8193	19.6895	18.6326	13.0713	999	13.1734	18.74	15.3217	999	18.2845	15.2412	999	20.4576	999	999	999	18.6519	999	17.3882	999	21.0402	999	17.8642	18.1748	16.8108	999	999	999	15.5336	15.6231	999	999	17.7259	24.1792	19.7225	999	18.5547	17.4096	999	15.2717	999	999	16.8691	17.7707	15.3281
Lab_6_CT1DAP-161101_D00_S08	8.44772	8.12898	13.3255	22.8845	12.7382	20.1916	18.0676	11.8636	999	13.6961	15.6588	14.8424	999	19.2019	14.7123	999	16.5042	999	999	999	17.4889	999	15.6812	999	19.018	999	19.338	20.0233	16.737	999	999	17.8394	16.7399	17.005	22.9535	999	18.291	999	999	999	15.596	16.8986	999	14.5264	999	999	17.4062	17.7997	11.6193
Lab_6_CT1DAP-161101_D00_S09	9.37379	9.00173	14.4329	20.6362	12.9116	21.1901	18.4007	12.2774	999	14.267	15.6447	16.5642	999	999	15.4575	999	17.9171	999	999	999	21.7527	999	16.3046	999	17.7438	999	18.5584	22.7956	19.014	999	999	999	14.7082	17.6302	22.4517	999	999	999	18.7601	999	17.0774	17.7102	999	15.9445	999	999	20.0089	999	12.5833
Lab_6_CT1DAP-161101_D00_S10	8.87613	8.65259	15.8487	21.9039	13.5297	999	999	12.5083	999	13.3223	999	17.3662	999	18.0949	15.7844	999	17.4215	999	999	999	19.9761	999	16.6777	999	20.668	999	17.1308	18.4614	18.2845	999	999	19.3103	999	16.8775	999	999	999	999	999	999	17.7833	18.3407	999	13.4568	999	999	19.2194	18.518	14.3596
Lab_6_CT1DAP-161101_D00_S11	8.55363	8.3182	14.8579	999	13.2146	999	18.0487	12.6055	999	14.8433	15.3901	13.6465	999	999	15.6156	999	19.2209	999	999	999	18.9847	999	16.0213	999	17.5904	999	15.1433	19.2978	18.4561	999	999	999	15.5417	17.4921	999	999	20.2088	999	18.3775	24.2239	16.2545	18.632	999	14.6504	999	999	17.127	17.7619	11.4855
Lab_6_CT1DAP-161101_D00_S12	9.07556	8.6992	18.3444	999	13.4017	22.8912	20.376	13.0803	999	14.4551	15.7464	16.3053	999	999	16.483	999	16.963	999	999	999	20.0151	999	16.3962	999	999	999	19.9078	21.4227	20.2419	999	999	18.0145	15.6901	16.0678	22.1189	999	999	999	21.8736	999	19.9351	17.75	999	14.5066	999	999	18.4489	20.9747	13.7242
Lab_6_CT1DAP-161101_D00_S13	8.91303	8.37754	15.2577	999	13.4813	20.4861	18.1898	12.2764	999	14.1944	15.6379	15.5979	999	999	15.8866	999	16.2191	999	999	999	17.5319	999	16.2809	999	18.4048	999	17.8936	17.3936	17.0802	999	999	999	14.7052	17.1069	999	999	999	999	22.2292	999	18.1035	15.9456	999	12.9573	999	999	16.7649	16.3273	13.6875
Lab_6_CT1DAP-161101_D00_S14	9.0998	8.83667	15.7516	20.283	13.3412	21.5752	18.524	13.2072	999	14.1209	15.9764	17.0992	999	19.332	16.5521	999	16.7909	999	999	999	18.8175	999	17.0939	999	18.0888	999	19.5215	18.1565	17.3451	999	999	19.5543	15.8028	18.9079	999	999	18.1274	999	999	999	17.2183	17.016	999	14.8304	999	19.2095	18.0288	18.6849	14.6058
Lab_6_CT1DAP-161101_D00_S15	9.13068	8.99453	13.5423	999	13.0904	19.6801	18.9936	12.358	999	14.8363	16.774	15.2945	999	999	15.3723	999	16.9577	999	999	999	18.0853	999	16.9235	999	19.3	999	18.2211	17.7356	17.2886	999	999	19.338	15.8192	17.5703	999	999	17.9717	24.3722	20.1294	999	18.2567	17.1227	999	13.4213	999	999	17.5592	17.5719	14.079
Lab_6_CT1DAP-161101_D00_S16	8.21884	7.66613	14.8493	20.1273	12.5625	19.185	19.5024	12.649	999	13.6061	15.8845	15.0566	999	18.9741	15.508	999	16.3394	999	999	999	18.1367	999	16.3306	999	18.417	999	16.7677	17.6028	17.92	999	999	28.7713	13.9249	17.1249	21.7262	999	18.7219	999	999	999	16.7681	16.8294	999	15.1285	999	999	16.6385	15.903	13.0206
Lab_6_CT1DAP-161101_D00_S17	8.75542	8.40152	17.6232	999	13.0851	20.2901	20.5786	13.3258	999	13.5789	15.1274	15.4532	999	999	15.8723	999	16.7131	999	999	999	18.3819	999	17.9441	999	17.5201	999	19.16	17.3121	16.08	999	999	999	15.3975	16.9536	999	999	18.8581	999	999	999	17.9384	16.6794	999	14.7182	999	999	16.7346	16.3761	13.2418
Lab_6_CT1DAP-161101_D00_S18	8.24961	8.56817	15.1636	21.4116	13.7027	20.3669	17.6485	12.4503	999	13.8112	15.7403	15.4679	999	999	14.9344	999	16.1819	999	999	999	18.8513	999	16.929	999	19.4784	999	17.3257	18.5834	16.9975	999	999	17.9287	14.6672	16.2614	27.4241	999	24.103	999	999	999	18.9919	16.6603	999	14.2372	999	999	17.0206	16.9987	13.5869
Lab_6_CT1DAP-161101_D00_S19	8.56064	8.45183	15.8253	19.3125	13.2931	18.5805	20.4564	12.7608	999	13.6963	16.4505	17.7566	999	18.2774	14.4651	999	15.8456	999	999	999	18.1484	999	15.866	999	17.4826	999	15.8958	18.3115	21.1397	999	999	999	15.3277	16.1517	21.2348	999	18.9654	23.3868	18.9914	999	16.6611	18.4801	999	16.1086	999	999	16.3997	17.5851	13.0991
Lab_6_CT1DAP-161101_D00_S20	8.58097	8.33777	17.1644	999	12.7437	22.9456	19.6478	11.8613	999	13.7306	14.5965	15.5773	999	18.7175	13.9432	999	16.5099	999	999	999	18.0461	999	16.8892	999	16.9771	999	18.6425	20.3806	18.9356	999	999	999	14.7216	16.7483	999	999	999	999	999	999	999	22.0417	999	13.8956	999	999	16.8536	19.2611	14.6089
Lab_6_CT1DAP-161101_D00_S21	8.88473	8.62331	14.9034	999	12.8286	23.3893	999	11.9279	999	13.5986	16.2015	16.8732	999	15.7968	13.9124	999	18.4034	999	999	999	21.6738	999	15.2824	999	18.5898	999	19.4496	17.7354	19.1892	27.8856	999	999	14.6613	16.4971	999	999	999	999	19.0453	999	17.2857	18.7624	999	14.3285	999	999	17.7885	17.9755	15.4571
Lab_6_CT1DAP-161101_D00_S22	8.90762	8.4659	14.9019	23.1088	13.1823	999	18.9023	12.878	999	15.964	15.1968	14.7698	999	999	16.7722	999	18.5716	999	999	999	999	999	17.0226	999	17.9583	999	16.3826	18.5652	16.966	999	999	19.7813	15.9128	15.5461	999	999	15.9938	999	19.0588	999	15.9891	17.0765	999	17.0013	999	999	16.9106	18.9795	12.4949
Lab_6_CT1DAP-161101_D00_S23	7.82455	7.60216	12.2424	999	12.2651	21.4507	17.7967	10.9167	999	12.7778	14.7506	13.228	999	18.5695	14.3511	999	15.8094	999	999	999	19.1315	19.5079	15.6205	999	16.9232	999	17.4201	999	17.6234	999	999	17.2058	13.2456	14.5116	21.5342	999	18.1259	999	19.0163	999	15.9265	18.806	999	13.2789	999	18.8681	17.292	23.4854	12.3388
Lab_6_CT1DAP-161101_D00_S24	8.82609	8.31973	14.6561	999	14.1631	999	20.2751	13.5097	999	14.5586	16.5905	15.886	999	19.323	14.914	999	999	999	999	999	18.8818	999	16.7809	999	17.7806	999	15.0467	19.2209	999	999	999	18.9174	16.0275	16.4213	24.2506	999	17.6243	999	19.871	999	16.1197	17.255	999	16.0241	999	999	16.8218	17.8245	12.7778
Lab_6_CT1DAP-161101_D00_S25	9.27189	9.0014	17.7094	20.2609	12.9766	23.4159	18.6948	13.3665	999	14.4826	17.5784	15.4028	999	19.0768	15.0147	999	16.9305	999	999	999	17.3923	999	17.263	999	17.7465	999	17.5653	18.8027	17.0733	999	999	999	16.0172	16.591	999	999	17.7043	999	999	999	16.7355	16.6815	999	16.5506	999	999	16.8128	16.5916	13.7567
Lab_6_CT1DAP-161101_D00_S26	9.37429	9.31352	17.9935	20.1588	13.6266	19.5529	999	14.1067	999	14.7631	16.0271	16.519	999	999	15.543	999	16.9275	999	999	999	18.4368	999	16.9516	999	17.1614	999	17.0069	999	17.1544	999	999	18.102	14.9579	17.0822	999	999	23.9988	999	18.187	999	17.4583	17.3961	999	15.1969	999	999	16.1715	17.0229	14.1883
Lab_6_CT1DAP-161101_D00_S27	8.52911	8.37358	15.4255	20.0394	12.361	20.6269	19.7106	12.5329	999	12.8296	14.8421	15.2436	999	18.8523	15.5201	999	15.9889	999	999	999	18.8502	999	16.6745	999	17.9465	18.7291	17.2707	23.0997	16.5906	999	999	19.3077	14.2866	17.3938	999	999	999	24.1436	18.7171	999	999	17.1987	999	14.301	999	999	16.8224	17.831	13.4895
Lab_6_CT1DAP-161101_D00_S28	9.25815	9.33258	15.4361	21.7678	13.3916	20.0632	16.7957	12.4395	999	13.8201	15.0853	16.4179	999	999	15.2819	999	17.4734	999	999	999	17.3342	999	18.2652	999	16.9815	999	16.6203	17.5106	17.2001	999	999	999	15.4991	19.0578	23.4308	999	23.9956	999	999	999	18.8791	15.6957	999	14.4718	999	999	16.895	16.6252	15.2447
Lab_6_CT1DAP-161101_D00_S29	9.84594	10.0383	999	23.2736	14.065	20.5385	21.6503	12.1113	999	15.513	15.8702	15.7387	999	999	16.0784	999	16.695	999	999	999	17.984	999	15.4999	999	16.7933	999	17.8344	18.3122	17.6976	999	999	19.6418	14.5404	19.2877	999	999	23.8304	999	999	999	17.7908	16.6101	999	14.5447	999	999	17.4314	17.0878	15.8594
Lab_6_CT1DAP-161101_D00_S30	8.96508	8.5892	14.8445	999	12.9071	20.1273	18.4335	12.2741	999	13.9817	16.5848	15.1185	999	999	14.4725	999	16.4547	999	999	999	17.2714	999	16.6143	999	17.4229	999	17.6553	17.9681	16.3885	999	999	19.3666	14.9132	15.3607	999	999	999	999	17.7899	999	16.5389	16.7053	999	13.2661	999	19.415	16.5972	16.7644	13.0189
Lab_6_CT1DAP-161101_D00_S31	8.56455	7.93466	15.7263	18.5304	12.5303	21.0969	18.0407	12.2881	999	13.5742	15.9272	15.7011	999	17.0956	15.4069	999	16.1772	999	999	999	17.4743	999	16.2217	999	16.6875	999	17.4295	18.8858	16.3053	999	999	999	16.1187	17.6853	999	999	18.8348	999	17.8101	999	19.2864	15.947	999	14.9491	999	999	16.8771	16.5083	13.9458
Lab_6_CT1DAP-161101_D00_S32	8.55984	8.41678	13.2318	19.1419	12.6505	20.8147	17.8861	12.1927	999	14.2052	15.8912	15.9434	999	999	16.0746	999	16.4044	999	999	999	18.525	999	16.0524	999	17.8701	999	14.0542	17.0827	17.4341	999	999	17.9013	14.493	14.7834	27.614	999	999	999	999	999	16.1848	16.7058	999	14.2394	999	999	17.1642	17.8558	13.9362
Lab_6_CT1DAP-161101_D00_S33	9.52898	9.5224	15.6952	999	13.6022	22.1862	19.9356	12.3383	999	16.0811	18.5863	15.9824	999	999	16.0774	999	999	999	999	999	19.6245	999	16.5155	999	20.052	999	17.629	19.6142	18.7019	999	999	18.9954	17.8703	19.3459	22.7041	999	999	999	999	999	19.703	18.3078	999	13.5388	999	999	18.0579	17.3602	15.1777
Lab_6_CT1DAP-161101_D00_S34	10.3678	10.5033	17.1314	999	14.7735	999	999	14.017	999	15.5321	19.1865	18.3948	999	999	17.2894	999	999	999	999	999	999	999	17.032	999	999	999	999	999	999	999	999	999	999	999	999	999	999	999	999	999	999	999	999	15.2876	999	999	999	999	14.7309
Lab_6_CT1DAP-161101_D00_S35	9.01435	8.52548	13.5435	21.3969	12.9632	21.9701	18.2455	12.3218	999	14.7057	18.9195	17.5277	19.2636	17.9561	18.014	18.7077	22.3192	999	999	999	999	999	15.4062	999	18.0015	999	17.3762	19.0499	17.8156	999	999	19.6504	15.8114	16.0071	22.7168	999	999	999	999	999	17.68	18.2903	999	14.0103	999	999	20.3734	19.9698	12.4601
Lab_6_CT1DAP-161101_D00_S36	8.58191	8.32892	16.852	999	12.6138	19.708	18.9871	12.3481	999	14.6343	13.8519	16.0543	999	17.8936	14.7094	999	17.2822	999	999	999	20.0861	999	17.0256	999	16.4732	999	18.685	999	999	999	999	17.9869	13.6035	18.493	999	999	999	999	18.4811	999	18.0634	17.5219	999	13.3492	999	18.7048	16.9264	19.983	16.2568
Lab_6_CT1DAP-161101_D00_S37	9.85552	9.7411	17.2239	999	14.2502	22.0259	20.8071	14.2899	999	15.1944	999	16.5561	999	999	15.4041	999	17.2157	999	999	999	17.5546	999	16.9371	999	17.0494	999	17.0791	17.4181	16.3645	999	999	999	14.7565	18.2698	999	999	15.7336	19.3598	19.5187	999	999	16.2847	999	15.856	999	999	17.2999	16.4717	15.2191
Lab_6_CT1DAP-161101_D00_S38	9.09053	8.91043	15.92	999	13.0635	20.2053	18.2669	12.8801	999	15.2746	17.5469	14.679	999	18.3734	15.2036	999	15.8461	999	999	999	17.3288	999	16.7867	999	16.7867	999	18.803	17.2724	17.7392	999	999	999	16.2013	17.0798	999	999	999	23.4159	999	999	18.9528	17.2121	999	13.4415	999	999	16.4971	16.5744	14.534
Lab_6_CT1DAP-161101_D00_S39	8.97025	8.48655	15.0377	18.8479	13.438	18.8156	17.1589	12.6488	999	13.6797	16.8528	14.6932	999	999	14.3317	999	16.1612	999	999	999	17.2517	999	16.5253	999	17.5635	999	17.5872	18.7439	18.1405	999	999	999	17.5261	17.2242	999	999	23.056	999	999	999	18.0951	16.9618	18.645	13.4287	999	18.8913	16.263	16.6405	14.6728
Lab_6_CT1DAP-161101_D00_S40	9.56512	9.64637	18.6137	20.9592	13.5949	20.5432	19.0548	12.7892	999	15.2337	999	15.9228	999	18.5516	16.2848	999	17.3545	999	999	999	999	999	16.613	999	19.1436	999	17.4595	19.3727	18.165	999	999	999	15.9365	17.5411	24.9774	999	23.9196	999	999	999	17.1865	17.7538	999	14.8897	999	999	17.4807	18.0555	14.741
Lab_6_CT1DAP-161101_D00_S41	8.52975	8.03844	16.0372	21.7664	12.2661	19.6173	19.4844	13.3564	999	12.9428	14.8293	16.7228	999	999	14.6447	999	16.0749	999	21.2545	999	17.7185	999	16.8826	999	17.2432	999	16.9373	17.0584	17.8262	999	999	19.2422	14.3861	17.5811	999	999	19.1574	999	18.072	999	17.03	17.8896	999	13.5059	999	999	17.0778	16.8088	13.5167
Lab_6_CT1DAP-161101_D00_S42	9.39765	9.42414	15.4849	20.1324	13.7173	24.2639	18.73	13.7661	999	14.3869	18.0065	17.1399	999	999	15.9263	999	17.3499	999	999	999	19.4274	999	17.9206	999	18.2199	999	17.9063	19.0871	19.3831	999	999	999	17.0672	18.258	22.0002	999	20.6036	999	999	999	17.9375	17.7735	999	15.4206	999	999	18.1494	17.9724	13.839
Lab_6_CT1DAP-161101_D00_S43	8.24855	8.25556	15.0288	21.6307	12.0961	19.6266	19.4014	11.8406	999	13.2927	14.3337	15.3369	999	18.05	14.6966	999	15.5691	999	999	999	19.3939	999	16.1407	999	17.3481	999	18.0839	17.9182	17.908	999	999	17.4416	13.7056	17.5034	999	999	23.8481	21.967	19.1486	999	16.5023	15.4745	999	13.175	999	999	16.4272	15.9962	13.4422
Lab_6_CT1DAP-161101_D00_S44	9.2306	8.65326	16.437	999	13.6605	22.2375	18.0698	12.0804	999	14.4317	15.119	14.4023	999	999	14.0457	999	21.3019	999	999	999	999	999	16.6321	999	21.6502	999	22.6757	18.0545	18.3203	999	999	999	17.1106	17.9942	28.7796	999	999	999	18.71	999	999	18.4503	999	16.0499	999	999	18.6741	19.9859	15.4762
Lab_6_CT1DAP-161101_D00_S45	9.14978	9.09626	15.2535	999	14.186	999	999	12.1987	999	13.7629	18.6681	18.8059	999	18.9126	14.8942	999	17.7101	999	999	999	999	999	15.9991	999	19.7361	999	19.2632	999	21.4473	999	999	999	999	15.9631	999	999	999	999	999	999	999	21.3793	999	17.2363	999	999	22.1847	20.5482	13.4803
Lab_6_CT1DAP-161101_D00_S46	9.05229	8.84855	21.4327	999	13.4983	22.1177	20.6344	12.8538	999	15.1832	17.3418	15.5785	999	999	15.8069	999	22.5616	999	999	999	999	999	17.8232	999	17.8115	999	17.6686	999	999	999	999	999	14.9352	16.9124	999	999	16.8147	999	999	999	17.1329	18.4012	999	15.2076	999	999	18.4671	17.9093	13.0531
Lab_6_CT1DAP-161101_D00_S47	8.17021	7.68534	15.1662	999	12.5384	999	999	13.4563	999	12.3802	17.2206	14.9833	999	18.9935	15.2269	999	999	999	17.6287	999	18.2637	999	14.9886	999	999	999	14.5343	18.4598	999	999	999	17.7792	13.6866	15.6895	999	999	999	999	17.923	999	16.445	999	999	14.7183	999	18.9462	999	999	11.0261
Lab_6_CT1DAP-161101_D00_S48	9.22776	8.66235	12.7814	21.2948	12.9201	20.9744	18.0718	11.8778	999	13.803	16.9287	14.1327	999	19.0038	15.354	999	16.6805	999	999	999	18.5776	999	18.109	999	17.3508	999	16.9107	18.6136	999	999	999	999	17.7956	17.2404	27.7271	999	999	999	17.8977	999	18.0302	17.0333	24.3103	13.2309	999	999	17.1781	16.6013	12.9478
Lab_6_CT1DAP-161101_D00_S49	10.0835	10.4299	16.9217	999	14.4896	999	19.3555	13.9388	999	16.0277	17.8484	17.7545	999	19.1514	16.465	999	999	999	999	999	999	999	999	999	20.1635	999	999	999	999	999	999	999	16.3597	18.0847	999	999	24.2697	999	999	999	19.1448	999	999	15.8646	999	999	999	999	16.1205
Lab_6_CT1DAP-161101_D00_S50	8.78364	8.62371	15.3171	24.3348	13.1156	21.332	18.6986	13.0734	999	13.4826	18.0334	15.4323	999	17.7225	14.7798	999	16.5676	999	999	999	18.7078	999	16.8566	999	17.8698	999	15.2337	18.6575	17.302	999	28.8448	19.1498	15.9329	16.0931	22.4882	999	19.1012	999	999	999	17.0462	16.8306	999	15.1223	999	999	16.4415	16.6522	13.2589
Lab_6_CT1DAP-161101_D00_S51	8.25694	8.23556	14.4088	18.5421	12.574	20.2323	17.6853	12.8639	999	14.2523	17.1208	15.6576	999	18.0124	14.3487	999	15.8492	999	999	999	17.0749	999	16.529	999	16.678	999	15.6276	17.1091	17.1155	999	999	16.7498	15.7391	16.7348	999	999	16.7277	24.2496	20.6221	999	16.2296	17.5845	999	14.6346	999	19.1289	16.5905	17.512	11.8475
Lab_6_CT1DAP-161101_D00_S52	7.94209	7.6955	12.4972	999	12.1237	20.0558	21.8976	12.7188	999	12.2687	14.8735	14.7878	999	999	15.582	999	16.5001	999	999	999	17.3009	999	15.6264	999	17.1974	999	13.1123	17.4742	16.8156	999	20.9229	999	14.9399	13.9826	999	999	999	999	18.5577	999	16.0748	18.0515	999	13.615	999	999	17.7506	16.3361	11.8361
Lab_6_CT1DAP-161101_D00_S53	8.9923	9.08241	13.9712	19.1404	13.5721	19.9752	17.272	13.9037	999	14.9662	16.9458	15.6018	999	18.8862	15.3892	999	17.2411	999	999	999	17.2933	999	15.5436	999	18.0977	999	14.2235	17.1342	18.2345	999	999	999	16.2613	999	999	999	999	999	999	999	18.1137	16.7797	999	16.1679	999	999	16.692	16.1399	13.4843
Lab_6_CT1DAP-161101_D00_S54	9.62309	9.6922	15.2605	19.11	14.0017	21.4848	17.1387	12.8468	999	14.372	16.4861	15.9854	999	999	14.8499	999	17.2296	999	999	999	18.4981	999	16.9696	999	17.1887	999	17.9191	18.1087	17.3369	999	999	999	16.2649	18.822	999	999	999	999	19.1969	999	17.4275	16.8612	999	14.8738	999	999	17.0218	17.0914	15.0517
Lab_6_CT1DAP-161101_D00_S55	9.91455	9.78563	14.6231	21.5673	13.9594	22.2803	17.5391	12.7451	999	14.7446	19.322	14.9606	999	999	16.306	999	17.6704	999	999	999	19.9028	999	17.1066	999	17.1332	999	17.2931	18.6453	18.2453	999	999	18.9931	16.8417	19.4063	999	999	16.9952	999	999	999	17.2821	18.1232	999	15.5246	999	999	18.0432	17.1903	14.4847
Lab_6_CT1DAP-161101_D00_S56	9.05576	8.54256	14.8747	19.2827	12.899	25.1025	999	12.3131	999	14.4198	16.7697	16.4874	999	18.8186	15.2995	999	17.8971	999	999	999	19.4951	999	16.4057	999	18.9117	999	18.9569	19.4444	18.3362	999	999	19.7182	15.0149	15.6647	999	999	18.403	999	999	999	18.9759	16.4192	999	15.2371	999	999	19.1229	18.2757	12.3797
Lab_6_CT1DAP-161101_D00_S57	8.25948	8.26638	13.3835	18.348	12.5178	20.6273	15.9753	11.7699	999	13.8818	15.2965	15.8178	999	20.7381	14.7792	999	17.3693	999	999	999	19.792	999	16.4177	999	16.7259	999	20.166	19.2443	18.8478	999	999	18.3165	14.1598	16.4969	28.788	999	999	999	999	999	16.2051	17.1406	999	12.8996	999	17.3017	18.3065	18.2732	14.0814
Lab_6_CT1DAP-161101_D00_S58	8.23944	8.14336	14.0368	19.1607	13.1425	21.2327	18.292	12.6148	999	14.0343	15.653	14.6528	999	16.867	13.4005	19.3133	17.5125	999	999	999	17.8492	999	15.6723	999	17.0321	999	15.0003	999	17.7209	999	999	17.8616	15.1326	16.6058	27.2865	999	21.7326	999	18.398	999	17.4946	17.4697	999	16.0195	999	18.0587	16.3997	18.3261	11.4665
Lab_6_CT1DAP-161101_D00_S59	8.83211	8.647	19.5031	21.5782	13.4635	20.2102	18.6245	12.9778	999	14.1552	16.0079	16.8747	999	999	14.138	18.5685	17.886	999	999	999	18.6456	999	16.5242	999	19.6988	999	18.4252	18.9452	18.9283	999	999	999	14.5997	16.9422	999	999	16.6071	999	999	999	16.9556	19.5577	999	14.8626	999	999	19.1961	17.6375	12.7991
Lab_6_CT1DAP-161101_D00_S60	8.97722	8.93137	17.7006	999	14.221	999	19.0288	12.9216	999	15.3125	16.4959	17.5408	999	18.6097	16.1194	999	17.0748	999	999	999	19.0386	999	16.6717	999	18.3818	999	22.7579	20.3203	999	999	27.8839	20.4519	14.9727	16.1995	999	999	16.8952	999	17.9921	999	17.1708	22.2341	999	17.362	999	999	19.3027	17.9534	13.2796
Lab_6_CT1DAP-161101_D00_S61	9.11451	9.40404	15.8718	20.8039	13.5154	20.6892	17.6449	13.4683	999	14.7103	17.7161	16.668	999	999	15.1869	999	17.9861	999	999	999	18.9654	999	16.1471	999	18.7125	999	15.4718	18.639	17.6273	999	999	999	15.1429	17.6721	999	999	17.9418	999	19.5244	999	16.6905	17.8009	999	14.9808	999	999	17.1077	16.9534	13.1867
Lab_6_CT1DAP-161101_D00_S62	8.66146	8.7233	16.6781	19.8073	13.2538	22.4152	21.7088	12.7238	999	14.05	19.9198	15.0038	999	999	15.3618	999	16.3722	999	999	999	18.1867	999	15.7949	999	17.803	999	16.8992	17.1926	16.5785	999	999	19.3967	15.167	17.5034	999	999	16.4381	999	999	999	17.166	16.4621	999	15.3215	999	999	16.6547	15.9263	12.8288
Lab_6_CT1DAP-161101_D00_S63	9.3476	9.53507	18.6197	20.3006	13.2593	20.9174	20.8738	12.7599	999	14.6319	16.0651	15.1716	999	999	16.0751	999	18.4093	999	999	999	19.0763	999	16.4061	999	18.1463	999	18.2833	17.8801	20.3995	999	999	999	14.6477	16.9847	999	999	999	999	16.7763	999	999	16.6907	999	14.6784	999	999	17.7904	16.322	14.4134
Lab_6_CT1DAP-161101_D00_S64	8.386	8.53668	15.6101	999	12.2841	20.7999	21.1839	13.0787	999	15.4468	16.4851	14.7959	999	999	15.5617	999	16.8528	999	999	999	18.8448	999	15.8226	19.1112	16.7249	999	17.5408	17.6939	18.1449	999	999	18.9849	15.2196	18.2806	999	999	20.8051	999	999	999	16.4198	16.7909	999	15.2528	999	999	17.799	17.1718	12.1453
Lab_6_CT1DAP-161101_D00_S65	9.16888	9.17631	15.7987	19.2566	13.5417	20.9438	19.2113	12.4273	999	14.9655	16.6979	16.9327	999	999	15.6056	999	17.8378	999	999	999	19.428	999	17.2113	999	17.6072	999	19.9479	17.5797	18.3664	999	25.2569	999	14.9923	17.0306	999	999	999	999	17.6219	999	17.8861	16.6963	999	14.7193	999	999	17.1778	17.0212	15.3545
Lab_6_CT1DAP-161101_D00_S66	9.26932	9.17056	14.91	18.8718	13.9657	20.5866	999	13.0888	999	14.9228	15.6325	15.0015	999	18.0934	15.8605	999	16.6185	999	999	999	17.4599	999	18.0886	999	17.7693	999	18.8339	18.1542	16.9025	999	999	18.0947	15.9857	16.66	999	999	999	999	19.7749	999	999	17.0763	999	13.9167	999	999	16.2563	16.2107	14.4059
Lab_6_CT1DAP-161101_D00_S67	8.60099	8.52315	15.0865	20.9677	13.1762	19.8603	18.5355	13.3072	999	14.2906	17.2435	14.6811	999	16.9144	14.8109	999	15.7376	999	999	999	17.4969	999	16.5511	999	16.4212	999	16.6779	17.5305	15.7752	999	27.0954	24.8038	14.397	17.846	999	999	20.9561	24.3811	18.7123	999	16.8268	15.9695	999	15.3323	999	999	16.3994	16.5308	13.1642
Lab_6_CT1DAP-161101_D00_S68	8.61475	8.67812	14.3255	999	13.9849	20.8388	17.367	12.5937	999	14.58	16.9138	15.9968	999	999	15.6525	999	17.2267	21.5807	999	999	20.4668	999	15.8623	999	17.6451	999	17.9918	21.704	999	999	999	17.9667	14.6029	19.4328	999	999	999	999	18.7434	999	17.0437	16.1236	999	15.4647	999	999	18.344	16.5491	14.5331
Lab_6_CT1DAP-161101_D00_S69	8.73491	8.08034	13.2568	999	11.9425	26.7856	19.2002	12.4353	999	12.4473	18.2393	15.1788	999	18.7612	17.5149	999	17.6578	999	999	999	20.6176	999	16.1741	999	17.7565	999	14.0948	999	19.4395	999	999	18.9657	15.8032	16.5194	999	999	999	999	19.4338	999	15.7544	20.8551	999	13.7601	999	999	17.2285	18.3424	11.9499
Lab_6_CT1DAP-161101_D00_S70	7.98334	7.73204	13.6594	20.8267	11.6826	20.1068	19.2392	12.6671	999	13.1159	16.5126	14.7209	999	999	15.3491	999	15.6378	999	999	999	17.5315	999	16.7656	999	16.1465	999	16.2802	16.8536	16.7519	999	999	999	14.6923	15.4491	999	999	999	999	17.9229	999	16.2418	15.5273	999	14.7026	999	999	16.3645	16.1692	11.5862
Lab_6_CT1DAP-161101_D00_S71	9.10894	8.99731	13.525	19.9605	13.4637	18.3492	18.7445	14.2523	999	14.5639	999	13.9566	999	16.3725	15.1399	999	16.54	999	999	999	17.7006	999	16.2608	999	18.0941	999	17.3324	17.4052	17.2104	999	999	18.6476	14.9212	16.304	999	999	16.122	999	18.1733	999	17.0464	16.2861	999	13.6951	999	999	16.5159	15.7861	13.9259
Lab_6_CT1DAP-161101_D00_S72	8.56292	8.24126	13.9647	18.4754	12.6184	19.4795	18.2373	12.6624	999	15.4747	15.7392	14.5609	999	999	14.7779	999	16.1417	999	999	999	17.6082	21.327	15.626	999	17.1456	999	15.523	23.5085	16.9379	999	999	999	14.8866	16.8667	999	999	17.1271	999	17.5847	999	15.6318	16.6316	999	14.3861	999	999	16.3785	16.2008	12.4218
Lab_6_CT1DAP-161101_D00_S73	8.62201	8.0108	14.2201	22.1664	12.5359	20.4739	19.0229	13.2858	999	13.8021	16.0617	17.0138	999	999	15.3486	999	15.9928	999	999	999	18.5236	999	16.0903	999	17.1627	999	15.6531	18.4474	16.6703	999	999	999	15.6341	17.5706	999	999	18.9586	999	999	999	18.9944	16.4898	999	14.3324	999	999	17.0145	17.3436	14.0891
Lab_6_CT1DAP-161101_D00_S74	9.34793	9.44395	14.493	21.9014	13.594	21.3611	17.7207	11.6379	999	14.37	15.7364	15.1204	999	999	15.4949	999	16.8529	999	999	999	17.8404	999	16.7913	999	18.5594	999	18.4188	21.4953	16.9828	999	999	17.9967	15.0389	18.65	26.4697	999	19.0995	23.0377	18.8991	999	17.1067	17.4414	999	14.0837	999	999	17.2181	16.8622	16.6427
Lab_6_CT1DAP-161101_D00_S75	8.44993	8.53638	15.7285	18.63	13.2372	21.174	18.1854	12.5908	999	13.7201	14.766	15.4614	999	999	15.2225	999	16.0682	999	999	999	17.2839	999	16.4596	999	17.8814	999	16.9133	17.1258	16.1959	999	999	28.2069	13.6721	18.6193	999	999	999	999	17.7528	999	17.4959	15.8012	999	14.2249	999	19.6853	16.6963	16.4117	12.7428
Lab_6_CT1DAP-161101_D00_S76	8.678	8.79026	15.1758	18.9351	13.3144	19.825	18.2744	11.922	999	14.3044	15.3083	15.8577	999	18.5637	14.4461	999	16.1235	999	999	999	17.4293	999	16.8638	999	16.2395	999	17.5078	17.6248	17.2048	999	999	999	15.1373	18.7469	22.7144	999	999	999	20.0119	999	17.1773	16.5518	999	14.4879	999	17.403	16.7082	15.9437	13.8862
Lab_6_CT1DAP-161101_D00_S77	9.07249	8.93583	15.6824	19.8875	13.1297	19.7035	19.4694	13.2258	999	14.0022	16.7325	15.1766	999	17.2285	15.918	999	16.1599	999	999	999	18.2858	999	16.1578	999	17.9709	999	17.5727	17.4022	17.2891	999	999	18.4768	16.2598	16.384	999	999	20.4843	999	19.2649	999	15.9876	17.7124	999	14.8027	999	999	16.6889	17.3623	13.0347
Lab_6_CT1DAP-161101_D00_S78	8.80162	8.87408	15.3335	24.7385	13.1667	20.9193	17.7206	13.431	999	13.9162	17.2227	16.1725	999	18.6758	14.6389	18.8047	16.1778	999	999	999	16.7773	999	17.2849	999	16.5661	999	16.1954	17.3813	16.3651	999	999	18.3721	14.598	19.1413	999	999	999	999	18.4073	999	17.4533	16.3144	999	13.7831	999	999	17.9763	15.8713	12.7467
Lab_6_CT1DAP-161101_D00_S79	10.3735	10.5912	17.1444	999	14.2702	19.0553	21.1493	13.7466	999	15.9888	999	15.569	999	999	15.999	999	16.7256	999	999	999	19.0956	999	16.6345	999	19.178	999	16.805	18.9491	17.5658	999	999	999	15.2727	17.9446	999	999	999	999	999	999	18.3328	16.7753	999	15.8232	999	999	18.7689	16.6347	15.1536
Lab_6_CT1DAP-161101_D00_S80	8.56951	9.08169	14.2371	20.5925	12.8785	20.6616	19.0341	11.724	999	13.8238	14.212	14.2149	999	999	16.1549	999	16.9383	999	999	999	19.7919	999	16.2137	999	19.5519	999	18.7951	17.1601	17.7227	999	999	17.0558	14.4128	17.7649	999	999	999	999	16.2504	999	18.7486	19.9164	999	12.964	999	999	18.9654	16.9954	15.3974
Lab_6_CT1DAP-161101_D00_S81	8.57155	8.23902	14.7201	20.4425	12.2668	20.6975	999	11.8941	999	15.4342	14.8188	15.1641	999	999	12.8642	999	16.8738	999	999	999	19.7992	999	17.3326	999	16.7919	999	18.1613	19.4755	18.339	999	999	19.4475	15.9792	17.0161	999	999	15.9452	999	18.6268	999	18.6961	22.4061	999	14.3626	999	16.6144	17.9483	18.013	13.0358
Lab_6_CT1DAP-161101_D00_S82	8.99077	8.64386	14.1869	20.9038	13.2876	20.6188	20.0984	11.4859	999	14.6929	15.7946	14.7938	999	999	15.4668	999	16.1654	999	999	999	18.1151	999	14.7256	999	17.1263	999	16.7249	17.539	17.2264	999	999	999	14.2433	16.7288	999	999	22.7536	999	999	999	999	17.4042	999	14.0869	999	999	17.563	18.5226	13.7449
Lab_6_CT1DAP-161101_D00_S83	9.60408	9.50153	16.0187	21.2722	13.6732	999	18.6263	12.0196	999	14.621	18.063	14.3085	999	999	18.8073	18.9803	17.8659	999	999	999	19.1471	999	16.7	999	18.7831	999	16.8844	19.3517	20.6519	999	999	17.2737	15.0856	999	999	999	999	999	999	999	17.6419	18.0823	999	13.7948	999	999	17.5792	18.4868	15.6954
Lab_6_CT1DAP-161101_D00_S84	8.78239	8.99997	16.538	999	13.4185	22.6621	18.9752	12.4794	999	13.6729	15.4287	16.7865	999	999	15.4152	999	18.3643	999	999	999	20.1192	999	15.726	999	17.9715	999	16.8342	18.0182	20.4761	999	999	27.8686	15.2714	14.9432	999	999	999	26.5953	18.7	999	17.7328	17.6659	999	14.0353	999	999	16.5755	16.8487	13.204
Lab_6_CT1DAP-161101_D00_S85	8.63372	8.2865	14.1114	999	12.8374	19.3895	18.8882	12.5913	999	14.656	16.1493	14.8914	999	18.9038	14.4716	999	15.9571	999	999	999	19.6741	999	15.9223	999	18.5542	999	17.5756	17.9683	17.5125	999	999	999	15.8948	17.5727	26.3827	999	999	19.9232	18.0105	999	16.8816	16.5323	999	13.1641	999	19.6479	17.7259	16.9832	13.595
Lab_6_CT1DAP-161101_D00_S86	9.04158	8.75011	15.0752	17.9767	13.5755	19.8588	19.36	13.6456	999	14.8436	999	15.6694	999	17.8798	15.2025	999	16.6615	999	999	999	16.9592	999	16.5832	999	18.3676	999	14.7187	19.0392	16.3601	999	999	19.8714	17.0519	14.6559	999	999	15.023	999	999	999	16.8723	16.0231	999	14.4177	999	999	16.4518	16.4471	13.0757
Lab_6_CT1DAP-161101_D00_S87	8.98666	8.76252	17.1376	21.0027	13.032	21.1438	22.6328	13.1462	999	15.3768	16.3233	16.615	999	18.1688	15.7061	999	16.6094	999	999	999	17.6422	999	16.3586	999	19.5996	999	17.4251	18.6572	17.1612	999	999	999	14.8797	15.7783	21.2219	999	999	24.1192	999	999	17.8894	17.2533	999	13.9355	999	999	16.6891	18.2581	14.9142
Lab_6_CT1DAP-161101_D00_S88	7.78882	7.3607	15.0546	19.7229	11.2081	19.0104	17.4044	11.9893	999	13.1293	14.4942	15.4243	999	16.1962	14.7624	999	16.2089	999	999	999	16.949	999	14.8939	999	16.8207	999	16.3714	17.9441	16.7252	999	28.4174	17.3985	14.0369	17.5095	21.793	999	19.5002	999	999	999	16.7723	16.1241	999	13.8569	999	999	16.812	16.1391	12.5917
Lab_6_CT1DAP-161101_D00_S89	8.65066	8.46509	15.2738	19.1284	13.1169	20.0994	19.1724	13.0335	999	14.3169	16.8162	16.0702	999	18.3534	14.9619	999	16.4431	999	999	999	18.3876	999	16.961	999	17.7223	999	14.8923	17.2929	18.2814	999	999	999	16.6235	15.6639	999	999	19.2962	999	17.6539	999	18.0949	16.6038	999	13.601	999	999	16.9605	17.4731	12.8304
Lab_6_CT1DAP-161101_D00_S90	9.00237	8.8364	15.0958	999	12.4904	20.0324	18.3055	12.3034	999	13.7159	17.0599	16.08	999	18.2848	16.1457	999	16.2811	999	999	999	17.4212	999	16.2709	999	17.5323	999	15.2473	16.938	17.1478	999	999	20.2547	16.1832	17.6745	999	999	24.1754	999	999	999	19.9583	17.6155	999	13.2543	999	999	17.4439	17.1178	13.4621
Lab_6_CT1DAP-161101_D00_S91	8.50775	8.41387	13.9588	20.7302	13.336	20.4527	19.9301	12.3647	999	12.7607	15.878	15.1202	999	999	15.4917	26.9919	16.7404	24.2943	999	999	16.916	999	16.0516	999	18.4548	999	14.3978	17.107	16.6475	999	999	18.3262	14.5955	18.9681	999	999	18.9746	999	999	999	16.5637	17.032	999	14.8876	999	999	16.3904	16.194	13.8115
Lab_6_CT1DAP-161101_D00_S92	8.9012	8.73021	13.5913	20.9914	12.0449	21.7804	17.9129	11.995	999	13.5244	16.8978	16.4005	999	16.8076	15.5098	18.9212	20.0211	999	999	999	23.9129	999	15.9318	999	17.0843	999	17.5323	19.5449	20.0839	999	999	15.9803	15.0214	16.2279	999	999	999	999	999	999	17.9369	19.3052	999	14.7722	999	999	17.2848	20.1288	15.8396
Lab_6_CT1DAP-161101_D00_S93	9.0872	8.83583	13.6823	999	13.2946	999	22.3369	12.2648	19.6459	13.9431	20.2994	17.7833	999	19.0412	14.3798	19.8824	18.2897	999	999	999	20.5052	999	15.4668	999	18.2016	999	17.4887	19.6034	21.2173	999	999	17.3954	15.5764	17.1072	27.078	999	999	999	999	999	999	999	999	13.173	999	999	17.7303	18.0736	14.6291
Lab_6_CT1DAP-161101_D00_S94	9.1709	9.17427	16.1	999	14.4543	999	999	12.7026	999	14.7848	18.6237	999	999	999	16.269	999	999	999	999	999	20.5821	999	17.5674	999	999	999	999	999	999	999	999	999	17.386	17.5684	999	999	19.3343	999	999	999	16.7415	999	999	14.9645	999	999	999	999	14.1145
Lab_6_CT1DAP-161101_D00_S95	8.82063	8.36572	15.5294	18.421	13.1137	20.5935	17.4009	12.8728	999	14.4148	18.1527	15.2126	999	999	14.7016	999	16.3045	999	999	999	17.8338	999	15.238	999	17.2473	999	16.9799	17.628	16.7868	999	999	20.4292	15.3519	16.1591	21.7702	999	16.3698	999	999	999	17.4774	16.1958	999	16.0899	999	999	16.3638	16.4464	12.8947
Lab_6_CT1DAP-161101_D00_S96	9.27078	8.67503	14.9292	22.968	13.2419	20.7487	17.6527	12.0383	999	14.6906	16.7337	17.7446	999	18.4917	15.1163	999	16.4242	999	999	999	16.8522	999	16.0137	999	18.7854	999	18.4693	16.8989	17.372	999	23.365	26.8431	16.0137	16.4697	20.7461	999	17.3495	999	999	999	18.6524	16.3093	999	15.6393	999	999	16.7046	16.9379	12.7851
Lab_1_CT1DAP-161004_D12_S01	12.4442	14.1717	17.0815	18.7822	14.0419	21.8772	17.7168	14.3939	18.5532	17.1867	16.0274	17.0159	14.5487	999	999	999	16.8657	15.9941	17.6938	17.3195	999	999	18.6145	999	20.4734	16.5262	14.7639	14.6462	17.3442	999	999	16.5466	12.7499	999	22.8165	999	999	999	999	999	999	17.2403	19.0681	15.6616	999	999	17.6035	17.5663	16.3699
Lab_1_CT1DAP-161004_D12_S02	7.86889	8.83333	10.9991	16.8086	9.22778	17.1771	14.996	10.7346	14.0754	11.0167	12.6196	12.086	10.863	999	13.8834	999	13.8452	12.2295	13.4497	11.3983	15.3585	21.7997	14.0057	999	16.0485	11.6449	10.9482	10.5711	14.6632	999	999	11.4735	9.68881	15.1081	21.0705	999	22.6525	22.8613	19.4191	999	16.0446	14.2171	15.4936	11.0303	999	999	14.1938	14.4018	13.587
Lab_1_CT1DAP-161004_D12_S03	11.5798	12.9137	13.8984	18.8461	12.5202	21.7133	19.1523	14.4255	999	15.3142	16.6697	15.3713	13.5369	999	17.1525	999	16.4556	16.3545	16.1246	15.4162	18.4672	999	17.303	999	20.2875	13.7884	13.6063	13.8217	17.9795	999	999	14.2273	12.9805	999	999	999	19.6961	999	999	999	999	17.3692	19.543	15.4154	999	999	16.8683	18.214	16.4377
Lab_1_CT1DAP-161004_D12_S04	12.2798	12.1378	17.3947	20.4446	12.9298	24.2907	17.8586	13.7259	999	15.8084	16.5075	16.3883	14.5699	999	16.6431	999	16.419	16.8653	17.8276	16.4046	18.124	999	17.371	999	20.943	999	14.7151	15.0491	20.1094	999	999	15.1149	13.8476	14.9559	21.413	999	24.3216	999	999	999	18.3121	16.4706	999	15.5757	999	999	16.9097	17.4785	16.2061
Lab_1_CT1DAP-161004_D12_S05	11.6673	12.6633	17.8826	19.5565	13.6111	22.7054	19.1349	14.2271	16.9062	16.0594	15.454	15.0445	999	999	16.7209	999	17.0514	999	18.9627	999	21.7579	999	17.6764	999	19.909	999	14.7046	17.8417	22.1167	999	999	16.8848	14.9581	20.0948	999	999	999	999	999	999	17.2367	17.2946	16.392	16.632	999	999	18.7985	18.9035	17.8145
Lab_1_CT1DAP-161004_D12_S06	12.0769	11.6539	16.3405	18.0984	11.8436	21.5972	20.1643	14.6599	16.3033	15.6155	15.4188	16.9593	14.6763	999	16.3385	999	17.1863	14.963	14.8374	17.6401	18.5694	999	17.532	999	19.6188	15.8222	14.9771	15.3037	16.513	999	999	15.0634	13.4867	15.7203	23.6115	999	999	999	999	999	999	17.0193	19.4768	14.8128	999	999	17.2298	17.6589	17.1379
Lab_1_CT1DAP-161004_D12_S07	14.7731	14.7544	16.9468	999	14.4841	22.5468	18.6179	16.4783	999	19.9761	17.4561	15.8111	999	999	17.4067	999	17.9088	999	19.7281	999	18.8703	999	18.3252	999	20.3388	17.9211	15.7283	15.0525	20.8558	999	999	18.7816	16.374	20.8396	28.6712	999	999	999	999	999	999	16.8319	19.8825	18.0235	999	999	18.7555	18.7816	16.2008
Lab_1_CT1DAP-161004_D12_S08	11.2012	10.8272	13.3441	20.3825	11.4826	21.564	17.7232	12.9775	15.8771	15.331	14.5255	13.9799	13.0133	999	16.0376	999	16.8691	14.5545	15.5091	14.2932	17.8121	999	17.2179	999	21.5027	14.2535	13.246	12.9861	17.845	999	999	12.6219	12.7908	13.6374	999	999	999	999	999	999	999	16.8646	16.4356	14.1152	999	999	17.4005	17.6218	15.3535
Lab_1_CT1DAP-161004_D12_S09	12.6464	12.7742	15.9081	20.3448	13.0076	999	18.2575	16.277	999	15.8204	15.5016	15.7942	15.667	999	17.7125	999	17.0845	16.6796	16.2773	999	19.1416	999	18.1164	999	999	16.967	14.2048	14.3278	18.9939	999	999	18.1324	15.1795	16.0727	999	999	999	999	999	999	999	19.0564	19.3927	18.0271	999	999	18.0532	19.3115	17.4296
Lab_1_CT1DAP-161004_D12_S10	12.4841	12.9643	14.328	22.6573	11.8511	999	21.5596	16.7138	999	15.9913	14.6701	14.0239	15.1717	999	20.2393	999	19.4613	17.6664	17.8345	13.9515	22.544	999	17.9266	999	20.6284	14.6108	14.1305	13.569	18.624	999	999	14.8082	14.873	16.9791	999	999	999	999	999	999	999	18.2658	999	14.8303	999	999	19.8619	18.3103	17.0303
Lab_1_CT1DAP-161004_D12_S11	10.6222	10.7412	13.2657	20.2833	11.171	21.8145	19.5144	12.7147	15.9192	14.5533	13.8558	14.6098	12.9767	999	17.0639	999	17.9647	14.657	15.3393	13.6547	22.7727	999	17.7971	999	21.1016	12.3617	13.5695	12.4883	20.5659	999	999	14.0864	11.5347	13.4555	25.574	999	999	999	999	999	999	19.8432	16.7035	14.577	999	999	20.3748	20.0111	15.5702
Lab_1_CT1DAP-161004_D12_S12	13.7616	13.6062	14.3785	999	12.9202	22.9374	19.6535	15.2497	20.3454	16.1514	15.8226	16.5278	14.7173	999	16.7373	999	17.0993	16.2197	18.5479	17.8891	18.8507	999	23.8375	999	20.4053	17.4124	15.2598	14.6096	20.169	999	999	16.172	13.3795	16.6446	999	999	999	21.0265	999	999	999	17.942	20.1175	16.7634	999	999	20.4786	21.0675	17.4604
Lab_1_CT1DAP-161004_D12_S13	10.8014	11.9507	13.7882	17.5316	12.0472	19.8007	18.3622	13.528	19.1696	14.3529	14.9505	14.6441	16.0554	999	15.7193	999	15.769	15.3227	15.6985	15.6867	19.0087	999	16.9335	999	17.3962	13.5587	14.2621	14.2247	16.6401	999	999	15.2634	13.3461	14.3084	20.8094	999	999	999	18.7112	999	999	15.417	16.6256	13.4873	999	999	16.4591	17.1079	15.2831
Lab_1_CT1DAP-161004_D12_S14	9.59259	10.3706	13.7235	17.3328	11.1579	20.0712	15.9336	12.2307	15.4023	13.1138	14.1342	13.0534	14.6521	999	14.9262	999	15.3709	16.1115	16.1875	16.0488	16.7279	999	15.913	999	17.3113	17.7449	13.3114	12.8497	16.3417	999	18.0763	12.9935	12.9115	14.185	999	999	999	999	18.6382	999	18.8394	14.9361	16.656	13.5696	999	999	15.5615	16.1457	14.7908
Lab_1_CT1DAP-161004_D12_S15	12.5511	13.0256	13.9269	20.464	13.4724	21.8549	18.3944	15.4745	17.2198	15.1189	15.8671	16.7864	17.6985	999	16.4393	999	16.972	17.2751	16.9503	999	19.585	999	18.6928	999	19.9587	15.4268	14.5466	15.0311	18.0042	999	999	16.4058	13.1754	999	22.3216	999	23.168	999	999	999	999	17.1799	999	14.9566	999	999	18.1835	18.8432	16.6003
Lab_1_CT1DAP-161004_D12_S16	13.0337	13.7306	16.4601	22.9818	14.7472	23.0866	17.8818	15.6242	19.4409	17.1413	17.8247	17.1737	16.1813	999	16.7336	999	18.2812	17.376	17.6168	17.8077	17.6587	999	18.8838	999	23.7562	999	14.9709	16.5747	16.9893	999	999	16.196	15.9087	17.4039	999	999	999	999	19.2154	999	999	16.8984	999	15.3213	999	999	18.8467	17.2168	17.0195
Lab_1_CT1DAP-161004_D12_S17	11.3169	12.3103	14.8452	18.8214	12.9738	20.8814	18.2927	13.5948	18.154	15.2691	13.8153	15.3758	999	999	16.9136	999	17.5018	17.4532	18.5295	999	20.4677	999	17.2911	999	20.0446	16.7126	15.2667	17.5394	17.5501	999	18.7241	999	16.5415	17.2855	23.5709	999	999	999	999	999	999	16.7444	999	15.5121	999	999	17.6897	17.5898	16.3618
Lab_1_CT1DAP-161004_D12_S18	11.0249	12.1288	13.3314	19.7841	11.7706	20.6505	18.43	12.9413	18.6869	15.54	14.6894	14.8926	13.3105	999	16.6341	999	17.0913	15.32	14.8401	16.5303	18.5043	999	17.5251	999	20.5545	12.9359	13.5207	14.8605	16.6436	999	999	14.4232	11.999	18.485	21.4585	999	25.3994	999	999	999	999	16.53	23.931	14.6693	999	999	16.9345	17.17	16.1708
Lab_1_CT1DAP-161004_D12_S19	14.4233	14.2331	15.2759	19.5552	14.2775	22.9611	18.8106	16.5547	999	16.5306	16.4249	15.5695	16.4399	999	17.2184	999	15.8976	17.5133	19.6637	17.1904	20.6498	999	18.557	999	22.0649	19.2176	15.5012	15.9603	18.5972	999	999	16.8515	17.1228	999	999	999	999	999	999	999	999	16.8215	21.2715	17.7163	999	999	17.4529	18.3031	16.8797
Lab_1_CT1DAP-161004_D12_S20	14.6344	15.1362	19.3965	20.1577	13.5211	999	999	15.1806	20.1974	17.2197	16.5867	16.0101	15.6304	999	999	999	17.0025	17.6024	16.8445	17.7831	18.4155	999	19.1545	999	999	19.1445	15.8402	16.5403	18.1029	999	999	15.6712	15.5828	999	25.4673	999	999	999	999	999	999	20.0125	999	17.7467	999	999	18.6715	18.5806	16.9353
Lab_1_CT1DAP-161004_D12_S21	11.2423	12.2278	16.0086	999	12.2667	20.7455	18.6001	14.1675	17.9783	15.7214	14.626	14.6088	16.2723	999	18.021	999	999	16.4846	15.763	15.6711	19.0692	999	17.9494	999	23.1567	13.4967	12.8001	14.8841	16.9515	999	999	15.0488	13.6909	14.3368	23.4569	999	999	999	19.1205	999	999	18.6811	16.7877	14.1565	999	999	17.9941	18.8622	16.7927
Lab_1_CT1DAP-161004_D12_S22	12.4648	11.6762	13.6378	21.6857	12.6215	999	999	13.5882	999	15.4704	999	15.6957	14.588	999	19.0153	999	20.0555	16.5967	17.982	15.4697	999	999	18.8181	999	23.8042	14.2136	14.7142	14.1669	999	999	999	14.6361	15.3515	19.5218	999	999	999	999	999	999	19.8838	20.8478	18.539	14.7816	999	999	18.489	999	18.5711
Lab_1_CT1DAP-161004_D12_S23	11.4144	13.5835	17.3294	19.9531	13.5046	23.2232	18.6577	14.1035	999	16.6039	15.8523	14.2561	17.4437	999	17.9039	999	999	18.376	14.6235	999	19.7994	999	16.3658	999	20.4054	15.9807	13.0044	13.5515	18.6727	999	999	15.7548	13.0139	999	23.5051	999	999	999	19.4224	999	999	16.9099	17.4472	20.3145	999	999	19.2584	18.2718	17.3322
Lab_1_CT1DAP-161004_D12_S24	11.9859	12.552	15.2041	999	12.5905	23.1367	19.747	13.5263	19.9311	16.2564	14.8707	13.9364	15.3537	999	16.4199	999	18.2541	16.586	16.358	15.1563	18.7366	999	16.66	999	21.6269	17.7015	14.297	12.6378	18.757	999	999	14.4267	14.2446	15.0568	999	999	999	999	22.4205	999	999	19.0091	999	16.1796	999	999	19.5888	17.8746	16.6091
Lab_1_CT1DAP-161004_D12_S25	10.292	11.5579	12.8149	19.6953	11.7998	18.8305	18.0613	12.8348	17.0604	14.5378	13.1132	13.6846	19.2677	999	16.3071	999	16.6064	999	14.161	18.1195	17.1779	999	17.5994	999	18.0247	15.3241	13.5708	13.1875	16.3568	999	999	15.3732	12.6494	19.612	999	19.8201	19.1169	999	17.4369	999	16.637	15.6924	14.6774	15.3494	999	999	16.4657	17.2138	15.3963
Lab_1_CT1DAP-161004_D12_S26	10.3916	11.0314	13.4598	17.8928	11.2814	19.941	16.6478	13.2142	17.5873	13.7965	13.1291	13.7412	13.9232	999	15.1264	999	15.3857	14.3116	15.6859	13.9308	16.5948	999	16.7314	24.5397	18.3407	12.3871	13.6298	12.9685	16.09	999	27.2716	13.1008	11.2553	19.716	26.8943	999	999	999	999	999	19.4269	15.6453	18.1101	13.9246	999	999	16.1322	15.8691	15.2698
Lab_1_CT1DAP-161004_D12_S27	11.6898	12.1455	14.6816	18.6506	12.3075	20.3017	17.3772	15.3322	17.749	15.5916	17.5057	15.6451	13.6396	999	15.9852	999	15.9516	15.802	16.6208	17.4765	17.0937	999	17.2181	999	17.7356	19.04	15.2869	15.2154	16.9289	999	999	15.1513	15.3199	999	999	999	999	999	999	999	999	15.8967	999	14.8449	999	999	16.3973	17.0264	15.2298
Lab_1_CT1DAP-161004_D12_S28	12.305	12.1384	15.7964	19.0324	12.8787	21.5542	17.7928	14.4308	16.7053	15.6029	18.3273	16.7411	16.6491	999	16.0727	999	16.4928	16.692	17.1928	18.8868	17.6673	999	18.0711	999	20.2573	999	14.8178	15.101	18.3887	999	18.0462	15.1086	17.911	13.8678	25.94	999	22.5563	999	18.0585	999	17.8631	17.7835	16.6174	15.7313	999	999	16.2536	17.841	15.8724
Lab_1_CT1DAP-161004_D12_S29	11.7107	11.8791	15.1725	999	14.8321	21.4263	20.083	15.4226	15.6318	15.9141	15.9562	16.0047	15.8576	999	18.1065	999	17.6978	15.5833	16.5392	19.3877	18.645	999	17.1802	999	999	999	16.1319	18.0923	17.7592	999	17.1587	15.0736	15.2206	15.6963	999	999	999	999	999	999	16.9231	18.1759	18.3058	12.8689	999	999	19.585	17.9218	17.4185
Lab_1_CT1DAP-161004_D12_S30	11.7096	13.101	15.4427	18.9714	13.0955	22.6663	17.7546	13.5603	16.1751	15.3766	17.0486	15.4527	14.6528	999	17.0208	999	16.6287	15.7322	16.9803	18.9108	18.0433	999	17.9025	999	18.6338	999	13.9155	14.4142	17.4676	999	19.6704	14.4754	17.4606	14.3326	999	999	999	999	999	999	999	17.6716	19.6634	14.0435	999	999	17.006	18.6814	17.1711
Lab_1_CT1DAP-161004_D12_S31	13.1146	13.196	15.5686	21.152	13.0077	23.2925	20.5723	14.9979	999	16.3235	15.42	13.7348	15.4932	999	19.7521	999	17.9663	17.3389	19.3453	15.9744	999	999	18.091	999	999	15.2767	15.08	14.5687	17.5775	999	999	16.9076	15.6615	17.2328	25.1037	999	999	999	999	999	999	19.0882	20.2175	18.5402	999	999	18.5265	999	17.2004
Lab_1_CT1DAP-161004_D12_S32	8.46908	9.01637	10.7276	18.8007	8.85442	20.1278	16.964	11.0222	15.6355	11.9138	11.8022	11.0761	11.3705	999	14.7709	999	15.7062	12.6592	12.6298	11.6754	16.7407	999	15.7628	999	17.4964	10.7949	11.0189	10.4801	16.5976	999	999	11.3758	9.19096	14.5785	21.0578	999	999	999	17.2441	999	16.7825	15.5825	15.3945	12.5672	999	999	17.2071	16.0718	14.2019
Lab_1_CT1DAP-161004_D12_S33	10.6918	11.1125	13.8925	20.1003	11.9963	21.5243	18.3539	12.9837	999	15.4186	15.4749	14.3326	13.3174	999	18.4208	999	19.3235	15.2248	14.7148	15.3562	19.2779	999	20.0614	999	20.0495	13.691	13.0219	13.4505	18.1578	999	999	14.0168	13.2517	14.076	999	999	999	999	999	999	999	19.7829	17.7303	14.6121	999	999	17.1594	19.6	16.612
Lab_1_CT1DAP-161004_D12_S34	13.3458	14.396	16.7271	22.4733	13.4077	999	21.6636	15.7116	999	17.6549	17.8655	15.3762	14.9654	999	999	999	20.1488	17.0848	16.9735	18.2265	20.3454	999	999	999	999	999	15.947	15.8732	18.9773	999	999	17.9973	15.7639	999	999	999	999	999	999	999	999	19.6004	19.125	15.5513	999	999	18.7533	19.4331	18.1729
Lab_1_CT1DAP-161004_D12_S35	13.3445	13.6567	16.1998	999	13.3489	19.6603	18.0834	15.6312	999	16.1331	18.2337	15.2975	16.2253	999	16.7108	999	17.8272	17.41	18.0898	999	21.3407	999	18.807	999	20.6405	15.6731	14.0011	13.7874	999	999	999	999	16.977	999	999	999	999	999	999	999	999	17.3599	999	18.3901	999	999	18.4128	17.195	16.4566
Lab_1_CT1DAP-161004_D12_S36	12.0521	14.5747	15.3004	21.9055	14.2536	23.7511	21.6987	14.5394	18.0543	16.7848	17.5841	14.5893	18.9333	999	18.2017	999	18.2856	999	16.188	19.018	999	999	19.3088	999	19.6356	999	14.1931	15.9035	22.0816	999	999	16.2082	14.7127	999	999	999	999	999	999	999	19.4354	18.4673	999	17.2748	999	999	19.6363	18.7419	16.8005
Lab_1_CT1DAP-161004_D12_S37	10.3587	10.2657	16.1641	17.8727	12.0396	20.1646	17.093	12.8394	18.1226	14.3338	13.6705	15.8838	14.6562	999	14.9987	999	16.0914	16.3813	18.4541	999	17.5895	999	15.8563	999	17.9849	16.1178	14.1366	15.2334	15.9787	999	999	15.5977	14.3269	999	21.484	999	999	999	18.6472	999	18.8581	15.6746	17.8541	14.5134	999	999	15.7414	16.9323	14.9715
Lab_1_CT1DAP-161004_D12_S38	11.1016	11.1519	15.2629	18.4504	12.5734	19.9539	16.2927	14.2396	16.794	14.9255	14.2978	14.6584	15.372	999	15.9135	999	15.9983	14.9482	15.639	17.8035	18.8498	999	16.8494	999	19.4732	19.4575	14.8833	15.0357	17.5325	999	999	14.8582	14.7753	15.9606	999	999	23.1398	19.899	999	999	16.7996	16.5458	999	13.3234	999	999	16.8987	16.9744	15.3408
Lab_1_CT1DAP-161004_D12_S39	11.4402	12.9496	14.1837	999	13.1917	20.446	19.6026	13.938	16.3767	14.7885	15.0148	16.7546	14.9025	999	21.8345	999	17.2483	15.8645	17.2157	17.675	18.7348	999	19.3122	999	999	12.8883	14.6941	14.1721	999	999	999	14.184	12.695	17.6706	22.5448	999	23.9305	999	999	999	999	18.0547	19.6164	15.3314	999	999	17.5341	18.6582	16.8793
Lab_1_CT1DAP-161004_D12_S40	12.6783	13.1743	13.9762	17.5535	12.7537	18.9958	16.633	14.9144	999	14.5591	16.6555	15.6325	14.1276	999	15.2507	999	15.3174	15.6345	19.3857	15.81	17.355	999	16.9173	999	19.3077	18.6342	14.485	14.4718	17.6106	999	999	14.9519	14.7428	18.4139	24.2274	999	20.146	23.8513	999	999	999	16.6459	19.8586	14.7193	999	999	16.4146	16.4751	15.1461
Lab_1_CT1DAP-161004_D12_S41	11.7992	11.9701	16.7124	23.4476	11.8059	21.5027	19.3504	14.3252	19.0714	15.8686	15.7496	15.6355	14.2433	999	17.3661	999	17.1727	15.536	16.9057	14.5708	19.1438	999	18.3759	999	21.4251	14.6541	14.2856	14.1905	18.5888	999	999	15.1782	12.8034	18.5685	26.5096	999	24.2208	999	999	999	999	17.3071	19.219	15.4581	999	999	17.9497	17.5414	16.7527
Lab_1_CT1DAP-161004_D12_S42	12.4498	12.531	14.8916	17.9892	12.8551	20.3061	18.8974	14.1781	999	14.239	15.859	16.1119	14.6078	999	15.5159	999	16.4942	16.2167	16.923	14.1235	16.6217	999	16.7062	999	19.3989	999	14.74	15.2156	16.6687	999	999	15.3634	14.2456	999	21.5668	999	999	999	18.1751	999	999	15.8885	999	15.1604	999	999	16.7295	16.3749	15.9492
Lab_1_CT1DAP-161004_D12_S43	10.5197	10.7886	14.6493	20.1662	11.0112	20.0933	20.5219	13.3653	16.9609	12.7248	14.9332	15.7315	13.2725	999	16.6737	999	16.7083	14.184	14.7741	17.9493	18.9007	999	18.0337	999	20.1738	15.3021	12.7148	13.543	18.0306	999	999	13.659	12.5744	18.5809	24.5126	999	999	999	999	999	999	16.8038	18.5583	15.1388	999	999	18.6153	999	16.1237
Lab_1_CT1DAP-161004_D12_S44	11.8126	11.8192	14.3393	21.249	12.6353	22.9002	19.1708	13.8436	999	14.4532	15.5722	15.5832	14.9503	999	999	999	17.1733	16.1046	15.6956	16.875	19.0995	999	16.8048	999	999	15.5563	14.2446	13.4556	17.9049	999	999	15.4373	14.0221	16.642	23.379	999	999	999	18.985	999	999	19.8651	17.4941	14.8293	999	999	17.7073	17.7453	15.8226
Lab_1_CT1DAP-161004_D12_S45	11.1493	11.9519	13.0562	20.7478	12.1899	24.2229	20.5865	12.7337	17.5103	15.2916	14.8521	13.2715	17.3013	999	17.0888	999	17.0572	16.4127	15.9123	17.4325	18.3923	22.8294	18.1966	999	20.2249	13.1876	12.4861	12.7594	20.6624	999	999	13.0929	12.629	999	999	999	999	999	999	999	19.1787	18.1106	999	14.1831	999	999	17.892	16.8973	15.9319
Lab_1_CT1DAP-161004_D12_S46	12.9677	12.3298	15.9725	20.7834	12.5801	23.0374	22.2551	15.1841	999	16.777	999	16.915	15.247	999	19.2962	999	17.5254	16.585	16.5521	17.952	19.2439	999	19.72	999	22.351	14.7293	14.8226	13.7084	20.1916	999	999	16.9663	15.5544	999	25.5222	999	999	999	999	999	999	18.2263	999	15.9946	999	999	18.4483	999	16.7623
Lab_1_CT1DAP-161004_D12_S47	14.1033	14.5307	19.2041	999	14.792	24.5359	999	16.6229	999	17.9651	17.5424	17.2561	18.0291	999	20.3929	999	19.0604	999	16.7878	999	20.2229	999	18.4905	999	999	18.8741	15.7821	17.1791	18.2244	999	999	18.0063	999	18.8983	999	999	999	999	20.3882	999	999	19.2378	19.2404	16.9618	999	999	20.2096	18.5715	18.5506
Lab_1_CT1DAP-161004_D12_S48	14.3005	15.3277	15.4636	22.0953	13.2759	999	18.5705	14.8358	999	15.895	18.4387	17.6926	15.9489	999	20.3493	999	16.8838	17.0406	17.4562	17.2881	19.9813	999	18.7505	999	999	999	16.3104	15.2035	999	999	999	14.5316	17.0161	17.4036	22.8094	999	999	999	999	999	999	18.8647	17.26	17.0699	999	999	21.5185	999	17.6459
Lab_1_CT1DAP-161004_D12_S49	10.462	11.1877	14.6318	21.3196	13.0176	19.6288	17.843	15.0666	15.3804	15.6985	18.8931	17.8516	18.2334	999	16.1919	999	16.5943	15.1854	14.7783	17.1118	17.6824	20.705	18.9387	999	20.6013	999	14.3686	17.7894	16.4878	999	999	14.4142	15.1825	16.832	999	999	20.3102	999	19.0942	999	16.4449	18.1691	999	12.5518	999	999	16.7684	17.0702	16.485
Lab_1_CT1DAP-161004_D12_S50	12.3328	14.0114	16.4788	18.2409	13.1657	21.6882	17.4969	13.9391	999	15.2274	16.9652	17.4132	999	999	17.4337	999	17.2074	18.7057	17.959	999	18.6431	999	18.288	999	20.2459	999	17.839	17.9073	17.5902	999	17.7678	15.5389	999	999	26.5663	999	24.0534	999	18.125	999	19.2239	17.3616	17.9577	16.3487	999	999	17.2268	18.402	16.6798
Lab_1_CT1DAP-161004_D12_S51	11.9053	12.9198	16.2167	19.1655	15.0002	21.3837	19.3797	16.0002	18.3398	16.1777	17.0929	16.6798	15.5762	999	18.3548	999	999	16.1137	16.9957	19.1403	21.973	999	17.1328	999	20.1001	20.4389	15.3363	17.0424	999	999	999	15.6148	14.9401	15.6995	999	999	999	999	19.5006	999	17.8284	18.3194	999	14.4367	999	999	18.2321	17.8862	16.9691
Lab_1_CT1DAP-161004_D12_S52	11.9722	13.3131	14.814	17.2465	13.3479	20.9495	999	14.0061	18.447	16.9347	17.0155	16.4485	16.6777	999	17.1029	999	16.733	18.0293	999	999	18.3024	999	18.6628	999	20.3785	15.156	16.4499	16.5966	17.5389	999	999	14.8083	15.584	15.1031	999	999	24.0693	999	999	999	999	17.7038	18.5337	14.6856	999	999	17.6857	16.9443	16.0303
Lab_1_CT1DAP-161004_D12_S53	11.6233	13.7842	15.5855	19.9961	13.9056	23.2627	18.6296	14.1216	16.697	15.0791	16.5749	14.7797	17.9629	999	18.6114	999	17.3664	19.5547	16.1096	999	19.4002	999	17.9354	999	22.6902	16.2444	14.9471	13.2796	18.1086	999	999	15.1835	13.1374	999	999	999	22.8486	20.1703	999	999	19.1523	17.5567	999	16.1567	999	999	17.6477	17.4239	16.8162
Lab_1_CT1DAP-161004_D12_S54	12.3688	13.7442	15.8955	20.516	13.01	21.4244	18.7917	15.5253	19.3389	16.6481	16.1779	16.7402	15.4273	999	17.5344	999	17.446	17.0962	17.3927	15.3123	19.247	999	18.7325	999	21.7353	20.0614	14.9637	16.9172	18.7618	999	999	16.0534	13.9075	20.1926	24.7688	999	999	999	999	999	999	18.7034	999	16.3593	999	999	17.8797	17.4765	17.3039
Lab_1_CT1DAP-161004_D12_S55	14.8474	15.9208	16.2353	999	14.3098	999	21.1178	15.4815	21.0789	18.0829	18.2234	19.0374	18.8833	999	17.6685	999	18.2909	17.6315	18.1799	20.097	999	999	999	999	24.2608	18.1178	14.9379	15.9909	19.6959	999	999	17.3648	16.0599	999	999	999	999	999	999	999	999	21.3045	20.169	999	999	999	22.0835	999	16.7356
Lab_1_CT1DAP-161004_D12_S56	13.7224	14.282	15.4444	20.704	13.4305	21.6434	22.8227	14.9212	17.7187	16.6086	17.1294	16.2603	15.2525	999	999	999	999	19.5533	19.0456	17.8047	19.3616	999	19.9819	999	999	14.6905	14.4078	14.0375	18.2177	999	999	16.5876	15.9846	17.3471	999	999	999	999	999	999	19.3295	22.4095	999	16.2662	999	999	18.964	19.2175	16.5013
Lab_1_CT1DAP-161004_D12_S57	10.6868	11.362	13.1988	20.1617	11.3281	24.4139	22.6629	14.0961	17.7495	13.5528	15.1575	16.4059	12.1797	999	18.4385	999	999	14.3519	15.3275	15.2402	21.6514	999	19.2873	999	999	13.2304	13.9802	14.1081	999	999	999	13.2204	11.8583	14.637	999	999	999	999	19.344	999	18.8116	17.0284	17.9645	15.4261	999	999	17.7322	18.4339	17.0613
Lab_1_CT1DAP-161004_D12_S58	13.3006	14.1016	14.9261	999	13.2872	20.6676	18.4462	14.7653	999	16.1272	16.1015	16.0312	15.2565	999	17.4059	999	17.7872	16.7106	15.5239	16.5807	23.0283	999	20.6811	999	20.5216	16.8279	14.7899	14.6944	18.3192	999	999	19.1828	17.0783	17.1773	999	999	999	999	999	999	999	18.9967	999	16.144	999	999	18.7218	18.4884	17.1337
Lab_1_CT1DAP-161004_D12_S59	11.6822	12.9462	18.2314	18.1472	14.0234	999	18.5293	14.307	16.9395	17.1553	18.3869	14.9853	999	999	20.706	999	19.2076	999	999	999	20.2191	999	18.7231	999	23.7313	17.8882	15.4089	13.5386	19.1527	999	999	17.9832	15.7332	999	999	999	999	999	999	999	999	22.9042	19.4164	17.9912	999	999	20.1739	22.6602	17.2248
Lab_1_CT1DAP-161004_D12_S60	12.4681	13.1039	14.7089	999	13.0971	22.7423	999	16.2961	999	18.3469	16.4696	17.9779	15.4675	999	20.6345	999	17.2715	999	16.9884	999	19.5559	999	19.0401	999	999	19.2603	15.2915	14.1079	21.8704	999	999	16.0189	18.9351	999	999	999	999	999	999	999	18.3326	17.7501	999	16.4952	999	999	21.2041	20.4063	17.6161
Lab_1_CT1DAP-161004_D12_S61	10.7057	11.4124	14.2508	18.7405	11.6307	20.3649	20.7148	13.9521	16.9207	14.8869	15.1911	15.0708	12.6184	999	15.7534	999	15.6275	14.4091	14.785	16.5352	17.9127	999	16.0233	999	20.2492	15.6009	14.0884	13.2106	16.2479	999	28.6287	13.9129	12.1616	16.5955	22.0379	999	21.7438	999	20.4653	999	999	18.0199	20.3222	13.5927	999	999	16.382	15.8377	14.8756
Lab_1_CT1DAP-161004_D12_S62	11.71	13.9232	15.1466	18.5512	12.8136	21.012	18.4693	13.9033	17.0506	14.3524	16.0232	17.2718	14.9688	999	17.5733	999	16.9834	15.1218	16.2114	16.434	18.1686	999	18.2136	999	19.2548	13.852	14.766	14.1596	17.0054	999	999	14.4325	13.4693	14.3824	26.0145	999	999	999	999	999	18.019	16.9476	19.4369	14.4315	999	999	16.6979	17.659	16.1078
Lab_1_CT1DAP-161004_D12_S63	11.334	12.1465	14.8677	19.1871	12.4515	999	19.0563	14.7428	19.457	14.6538	15.1137	15.5905	14.2541	999	17.5497	999	17.1154	16.0662	16.8435	14.2526	19.3019	999	17.6879	999	19.4142	13.6365	13.9429	14.8954	18.1748	999	999	15.9901	13.1225	16.9824	23.465	999	20.2291	20.8914	999	999	19.611	19.609	999	14.7767	999	999	16.6882	16.9862	16.0739
Lab_1_CT1DAP-161004_D12_S64	12.3656	12.2961	16.6993	21.5525	15.0999	23.9141	19.0755	15.4549	17.1339	16.8394	17.1335	17.1564	999	999	16.8834	999	17.7117	18.4761	16.8301	999	19.0897	20.2269	19.1378	999	21.7328	999	15.2545	18.1159	18.35	999	16.5442	16.6472	18.484	19.6529	999	999	23.2445	999	999	999	19.1886	17.8848	999	13.4319	999	999	17.1408	17.6614	16.9669
Lab_1_CT1DAP-161004_D12_S65	12.5115	13.6028	16.7964	19.7075	13.0669	22.5963	18.4003	14.8729	17.7438	15.7686	16.6503	15.2732	15.0855	999	17.3252	999	17.0594	15.4182	18.0733	15.777	19.2666	999	18.2772	999	22.3074	14.9711	15.1506	15.8455	17.3677	999	999	16.2512	13.6129	16.79	999	999	22.8046	999	999	999	999	17.0875	999	15.0103	999	999	17.7809	17.553	16.6526
Lab_1_CT1DAP-161004_D12_S66	9.61348	11.3816	16.617	20.2418	12.5139	22.2907	18.6539	13.1909	17.8874	14.7916	17.1532	15.6456	14.0684	999	17.1525	999	20.0735	15.7183	15.7409	17.8422	18.6194	999	17.1534	999	21.342	15.292	14.07	16.2866	17.6124	999	999	15.7622	12.6981	999	999	999	999	999	999	999	999	17.1984	16.3386	15.099	999	19.1176	19.6703	17.209	16.8035
Lab_1_CT1DAP-161004_D12_S67	13.4008	13.7808	16.3787	21.6956	13.7038	22.5592	18.9028	15.6213	999	16.9378	15.9104	17.3461	14.6542	999	16.1633	999	17.085	16.6906	19.93	999	18.9811	999	18.6847	999	19.8696	17.1653	15.0559	14.0983	17.8257	26.1596	999	15.6964	14.8317	19.0233	999	999	999	999	999	999	999	17.4672	999	15.2094	999	999	19.514	17.4453	16.2481
Lab_1_CT1DAP-161004_D12_S68	13.3206	12.9408	14.6926	20.4483	13.1254	26.7947	18.3939	14.4575	999	15.7207	16.1253	16.3415	14.5622	999	17.6958	999	15.9385	16.9946	16.8317	15.6668	20.1849	999	20.7638	999	23.3302	15.8654	14.9668	14.4641	17.0579	999	999	14.0862	15.7446	999	999	999	999	999	999	999	999	18.1571	18.2979	15.881	999	999	18.6569	16.4556	15.8384
Lab_1_CT1DAP-161004_D12_S69	12.3862	13.2251	14.9894	20.2888	12.2494	999	18.7716	14.0735	19.8859	15.9413	15.4954	15.8788	14.7133	999	16.8352	999	20.0148	16.7555	16.3187	15.5832	18.629	999	19.5355	999	20.3912	16.7694	14.2296	14.9372	19.3023	999	999	15.62	15.4223	15.93	999	999	999	999	999	999	999	18.1186	19.4972	16.8332	999	999	17.7392	17.3514	16.9642
Lab_1_CT1DAP-161004_D12_S70	14.2613	14.9867	17.19	22.0068	13.9414	999	999	16.0464	999	17.3264	17.7342	16.7009	16.324	999	17.0511	999	21.4949	18.4395	18.6049	18.1742	22.7129	999	18.8152	999	999	16.4582	15.4575	14.1553	999	999	999	15.5747	15.1197	18.0243	999	999	999	21.1659	999	999	999	21.4097	999	16.3051	999	999	20.7369	18.0841	16.6493
Lab_1_CT1DAP-161004_D12_S71	12.8034	11.7781	15.8714	999	12.2675	23.0601	18.9144	14.8582	19.5671	15.3333	14.6315	16.387	14.2212	999	18.8301	999	17.5961	16.4196	16.5676	14.623	21.369	999	18.4324	999	24.074	14.3274	13.7886	13.8226	18.2394	999	999	15.2572	14.6735	17.7344	23.6669	999	999	999	19.6241	999	999	17.8255	18.6829	15.6546	999	19.0613	18.0017	16.984	15.9858
Lab_1_CT1DAP-161004_D12_S72	12.0225	12.7059	15.1041	999	12.3775	23.1141	20.8152	14.6035	18.4725	14.6706	16.2812	15.9524	14.184	999	21.6913	999	17.2099	16.9392	16.7776	16.0151	21.1343	999	20.1243	999	999	14.5163	14.427	14.8409	999	999	999	14.5623	13.8992	18.4254	21.1219	999	999	999	999	999	999	18.2319	17.5151	14.9349	999	999	20.2644	17.9041	17.269
Lab_1_CT1DAP-161004_D12_S73	10.8462	11.2731	15.1977	22.2331	12.0177	21.1945	18.6717	13.6671	15.9368	15.3641	14.8416	15.5171	14.056	999	16.0869	999	15.9058	15.1646	15.2992	15.8404	17.0829	999	17.3637	999	20.9282	15.8691	13.358	13.5087	17.244	999	999	13.3487	14.224	13.8295	999	999	999	999	999	999	17.8874	17.8803	18.4472	13.4715	999	999	16.1173	16.0973	15.2799
Lab_1_CT1DAP-161004_D12_S74	11.3999	12.2398	13.9533	999	12.6006	23.2812	17.9222	13.896	17.5542	15.0075	15.3567	16.3865	15.6453	999	16.7267	999	18.6428	15.3121	15.8087	16.6668	19.4222	999	18.3564	999	18.8688	15.6738	14.6409	14.9314	18.5915	999	999	15.6548	13.1972	999	22.967	999	999	23.3141	999	999	999	17.2265	999	15.9592	999	999	18.3165	17.1578	16.4797
Lab_1_CT1DAP-161004_D12_S75	10.7551	11.6214	15.2694	19.2233	12.2481	19.6841	17.7557	12.6258	19.8975	14.61	15.2293	15.74	13.7362	999	17.4194	999	15.6768	15.5785	16.1046	13.1522	18.3108	999	16.6511	999	18.744	13.1465	12.8617	13.8237	16.5766	999	999	15.3048	12.5171	16.8875	25.6763	999	999	999	999	999	999	15.9325	17.7878	14.0713	999	999	16.3931	16.1658	15.5072
Lab_1_CT1DAP-161004_D12_S76	11.0702	11.4437	15.8215	20.3806	12.4353	20.9072	20.0971	13.3775	16.0574	14.4907	14.0391	14.7575	14.7502	999	16.0106	999	16.2868	17.6978	17.3059	14.458	17.0423	999	17.3768	999	19.0863	16.3953	14.3898	14.5335	16.1938	999	18.8532	16.0402	12.9713	17.0669	999	999	999	999	17.4268	999	18.417	16.4745	19.5468	15.1583	999	999	16.754	16.207	15.6995
Lab_1_CT1DAP-161004_D12_S77	8.44037	9.64839	11.8719	17.8069	9.54562	19.3878	16.1563	11.432	15.5685	11.7044	13.3481	13.4884	11.4309	999	13.6461	22.2003	15.4346	12.0275	13.58	11.2641	16.0631	19.5283	15.0651	999	16.5347	11.6563	11.4432	11.5338	15.3463	999	999	11.7496	9.95484	14.9345	21.3437	999	999	999	17.5134	999	17.2243	14.7703	15.5841	11.7654	999	19.0548	14.8791	15.1708	13.838
Lab_1_CT1DAP-161004_D12_S78	13.7145	13.6785	16.2651	19.9395	13.3678	23.0475	19.3786	14.47	999	17.2277	17.7269	17.1237	16.2333	999	18.0669	999	16.9401	17.555	17.4009	16.6369	18.426	999	18.1137	999	999	18.3027	15.636	14.4246	18.3513	999	999	17.0233	15.9125	999	999	999	999	999	999	999	999	19.2095	18.5008	16.52	999	999	17.6409	19.5081	17.2235
Lab_1_CT1DAP-161004_D12_S79	14.6477	15.5425	18.9271	18.8444	15.127	24.6911	17.6221	16.8695	19.3677	16.9266	17.6131	17.5238	17.3769	999	17.4247	999	17.4145	19.3511	18.49	999	18.6688	999	17.903	999	19.2641	999	17.8687	15.1675	18.1969	999	999	17.8473	999	20.1902	999	999	999	999	999	999	999	17.9667	999	19.833	999	999	19.3824	16.8202	15.861
Lab_1_CT1DAP-161004_D12_S80	11.0089	10.7072	13.0665	22.4423	11.3147	22.9346	19.2772	12.7604	16.2194	13.3533	15.0576	15.3509	13.1007	18.9792	20.0353	999	16.4208	14.3345	16.4965	18.2011	19.1666	999	16.8234	999	19.446	15.0211	13.4952	13.6545	19.102	999	17.008	13.4642	13.4459	14.8861	26.8348	999	999	999	999	999	20.4984	18.1199	17.9085	14.5156	999	999	18.6246	18.6975	15.9167
Lab_1_CT1DAP-161004_D12_S81	13.0097	14.5311	16.1866	19.6997	13.0433	24.8679	18.1164	15.9326	999	17.5176	15.8983	16.2736	16.1465	999	17.771	999	18.3179	20.2867	18.5223	16.6651	19.609	999	19.4919	999	22.3798	17.9794	14.3428	14.0808	18.6857	999	999	15.5868	14.7069	18.649	999	999	999	999	999	999	999	17.6261	999	17.4975	999	999	18.6642	999	17.6578
Lab_1_CT1DAP-161004_D12_S82	14.2392	14.0202	16.2909	20.668	14.796	23.6368	19.8483	15.4073	19.1957	17.3158	16.9788	17.0649	999	999	17.0698	999	18.6243	999	16.9778	999	22.1399	999	17.8279	999	21.3013	999	17.9265	19.6387	17.9253	999	16.6733	999	18.6246	19.9163	999	999	999	999	999	999	19.9064	18.26	17.7311	15.682	999	999	18.7198	18.2919	16.5108
Lab_1_CT1DAP-161004_D12_S83	17.6168	16.0601	18.8577	999	15.6698	999	19.2321	17.1885	999	18.9453	18.0983	17.3276	999	999	18.057	999	999	999	999	999	21.502	999	18.464	999	24.0734	999	17.9483	15.9222	22.0619	999	999	19.3334	19.3669	999	999	999	999	999	999	999	999	999	999	18.39	999	999	19.4432	18.5231	17.408
Lab_1_CT1DAP-161004_D12_S84	10.337	11.3631	15.0497	20.5965	11.4753	24.3182	18.5151	14.4133	999	16.0333	13.5007	13.146	16.5663	999	16.7328	999	17.1176	17.61	16.0602	14.8073	19.2335	999	16.9151	999	19.954	12.344	13.8303	12.6633	18.8227	999	999	16.5928	12.1441	999	20.4576	999	999	999	999	999	19.6865	17.7008	19.3381	999	999	999	18.3688	18.3823	15.9352
Lab_1_CT1DAP-161004_D12_S85	11.8382	13.1346	15.0425	18.553	13.1743	21.7117	22.5372	14.0686	18.8848	16.5838	17.4241	16.97	16.0795	999	16.3667	999	17.2093	15.8608	18.6674	15.5333	17.647	999	17.4221	999	999	16.1491	16.2962	17.285	17.2227	999	999	16.3036	13.2855	19.682	999	999	23.8875	24.3074	999	999	999	16.7902	999	15.5094	999	999	17.1285	17.576	16.0515
Lab_1_CT1DAP-161004_D12_S86	11.4394	12.0679	13.4839	19.9166	12.4421	22.0817	18.3569	13.8387	18.112	15.1904	14.874	15.7889	13.5957	999	17.9923	999	17.8745	15.1984	16.9274	14.8209	19.3294	999	17.843	999	20.1253	15.2661	13.9293	14.7956	18.0314	999	999	13.8496	13.4422	15.5829	27.8221	999	23.0211	20.1768	27.7213	999	999	17.5769	19.3289	13.6567	999	999	17.3091	16.9751	17.9086
Lab_1_CT1DAP-161004_D12_S87	10.8036	10.7813	16.3831	20.4939	12.6258	21.6276	18.3572	14.1777	15.9341	14.2818	14.3662	13.6942	14.3582	999	16.7883	999	16.3688	15.5269	17.0985	15.5574	18.238	999	17.0623	999	18.1389	20.3212	14.7775	15.7026	18.8161	999	999	17.0844	14.0695	18.3811	999	999	999	20.5071	999	999	17.8664	16.7099	16.5753	15.0824	999	999	17.2934	16.5955	15.6221
Lab_1_CT1DAP-161004_D12_S88	12.562	13.5802	16.8922	20.5655	12.9112	999	19.8529	14.7969	18.6471	15.8831	14.6295	17.0046	15.5738	999	17.7009	999	17.1341	15.7906	16.8051	15.2696	19.9415	999	17.9394	999	20.8624	15.3018	14.717	15.0403	18.2241	999	999	15.2987	13.9041	14.796	24.707	999	999	999	18.3864	999	19.0832	17.473	999	17.0336	999	999	18.5319	18.6074	16.7381
Lab_1_CT1DAP-161004_D12_S89	16.1065	17.6158	17.2336	19.4128	16.289	25.024	18.3034	19.4582	20.5079	16.9443	19.7444	17.6247	17.7853	999	18.5398	999	20.5117	999	999	999	19.2955	999	19.2022	999	23.375	18.2318	16.6094	17.4524	18.3814	999	999	999	999	999	999	999	24.2439	999	999	999	999	17.6839	999	17.4941	999	999	17.8146	17.9786	16.628
Lab_1_CT1DAP-161004_D12_S90	12.2819	13.0967	15.3115	21.1074	13.5478	25.0403	18.3822	14.4722	999	14.8935	15.9437	16.2725	14.2526	999	16.3768	999	17.6282	15.9031	16.2751	14.8136	20.9458	999	18.1308	999	21.6443	19.2179	15.3457	14.9312	19.7533	999	999	14.3998	13.2853	999	24.6355	999	999	999	999	999	22.3577	17.4801	17.8496	16.0022	999	999	19.9365	18.2671	16.8093
Lab_1_CT1DAP-161004_D12_S91	13.5189	11.6247	16.8455	20.811	14.5472	25.1511	20.7688	17.9827	19.5295	17.4123	999	16.5627	999	999	17.6602	999	17.2437	999	16.8514	999	18.8296	999	19.0702	999	23.4404	999	17.7337	18.4017	18.0532	999	999	18.6041	15.8416	19.6023	999	999	999	999	19.3765	999	17.2018	19.0375	999	17.4466	999	999	19.1271	18.641	17.0658
Lab_1_CT1DAP-161004_D12_S92	12.3209	14.4696	13.8566	20.9301	13.184	21.5532	19.0503	14.6562	999	16.2476	15.3736	15.0611	15.4809	999	16.7515	999	16.6786	999	17.4737	17.7348	19.7026	999	18.2493	999	18.8602	14.8553	16.2655	13.4125	22.1243	999	999	15.2912	14.144	999	24.3488	999	999	999	999	999	999	18.2402	17.6741	16.2174	999	999	18.2763	19.7061	15.7177
Lab_1_CT1DAP-161004_D12_S93	13.0971	11.7533	15.824	19.4294	12.639	999	19.673	15.3087	16.8828	16.2645	18.822	18.047	16.8444	999	17.3706	999	18.0704	16.3033	15.7664	999	20.3282	999	18.1275	999	21.1568	999	15.6991	13.8098	17.5218	999	999	15.7878	999	16.0208	999	999	999	999	999	999	999	17.5071	17.3331	14.6515	999	999	17.4061	18.0685	16.5078
Lab_1_CT1DAP-161004_D12_S94	10.9769	11.9791	12.9748	19.5219	11.6702	999	18.1376	14.0269	18.6454	14.2221	14.7194	15.1712	14.2479	999	17.4056	999	17.3604	14.2407	15.0139	14.2488	20.2821	999	18.7733	999	21.2535	13.8593	13.112	13.1929	17.2655	999	999	12.9621	13.2927	14.6091	22.7507	999	999	999	999	999	17.8426	18.7943	18.3729	13.8382	999	999	18.4508	18.6492	15.6477
Lab_1_CT1DAP-161004_D12_S95	13.1613	13.5911	15.551	20.2838	13.477	23.4803	22.9158	15.7731	17.3874	18.7409	15.6674	16.4704	17.6349	999	999	999	17.3634	16.3331	18.4895	14.3498	19.4642	999	18.5157	999	20.5415	18.6053	15.7763	14.4628	20.2161	999	999	16.6018	16.2034	16.9098	24.0827	999	999	999	999	999	999	19.7317	999	17.0123	999	999	20.085	18.6646	17.8713
Lab_1_CT1DAP-161004_D12_S96	14.1064	14.07	14.6647	21.6251	13.8565	22.8701	19.8248	16.1447	19.5505	16.6664	16.0365	16.4351	15.2251	999	999	999	17.1654	17.2544	16.2946	18.7803	999	999	17.4123	999	21.484	16.1275	14.6956	14.914	999	999	999	16.1806	15.8593	16.9535	999	999	999	999	999	999	999	18.0193	999	16.8416	999	999	19.6279	21.3134	16.9779
Lab_2_CT1DAP-161011_D12_S01	10.9	11.2977	13.4788	18.6898	11.9437	21.5194	16.9863	13.3618	15.4732	14.7345	15.8635	15.4407	12.9941	999	16.4829	999	16.8414	15.102	15.9786	14.7478	18.3009	999	16.876	999	18.7697	17.7801	14.0162	13.6869	999	999	999	13.1044	12.8538	15.2303	21.498	999	999	999	999	999	999	16.4303	17.8344	14.0956	999	999	16.7209	16.8382	16.32
Lab_2_CT1DAP-161011_D12_S02	10.1017	10.8115	14.2541	19.9122	11.9883	21.2867	17.373	13.2814	16.0376	14.4065	13.4404	13.3286	18.1833	999	17.9912	999	16.6581	17.4269	16.6254	16.7726	17.8048	999	17.1814	999	22.3762	15.9967	13.45	14.5293	17.8786	999	26.0123	15.9236	11.6641	999	28.2641	999	999	999	999	999	17.631	16.4715	15.0221	16.0745	999	999	18.1466	17.3925	16.8387
Lab_2_CT1DAP-161011_D12_S03	10.83	11.5762	14.0671	19.0743	13.359	22.9974	16.8288	12.9493	15.1876	14.4988	16.726	13.028	999	999	16.8366	999	16.4872	999	17.3104	18.2777	18.0298	999	17.0413	999	19.7291	999	13.569	13.1158	17.4287	999	999	15.0371	13.4714	999	999	999	999	25.7349	999	999	18.6324	16.8843	18.1733	16.5246	999	999	17.5098	17.5733	15.5102
Lab_2_CT1DAP-161011_D12_S04	13.9608	14.0885	16.5443	19.9243	14.3066	21.695	18.1908	15.8732	17.449	16.47	18.4718	16.1103	18.1621	999	16.6857	999	16.5791	999	19.1851	999	18.0113	999	17.9103	999	20.7972	999	16.3459	19.399	16.8261	999	999	16.3104	17.6923	18.9736	999	999	24.7258	999	18.5032	999	19.8789	16.4929	19.7085	16.456	999	999	19.1801	16.6378	15.6412
Lab_2_CT1DAP-161011_D12_S05	11.1371	11.5371	13.8227	20.3458	12.9588	22.8702	18.5055	13.7771	16.46	15.0454	13.3401	15.2037	17.8612	999	15.4357	999	17.1808	17.2496	18.1666	999	18.1245	999	17.0139	999	19.576	13.7275	13.634	13.7217	16.7069	999	999	15.0579	12.5228	999	999	999	999	999	999	999	19.01	16.5662	999	13.5763	999	999	17.9692	16.919	16.2203
Lab_2_CT1DAP-161011_D12_S06	16.2377	17.2846	21.1029	19.5965	999	22.2057	18.4343	16.7601	999	18.3239	999	16.8953	999	999	15.9523	999	16.6365	999	999	999	999	999	18.4936	999	23.5251	999	20.0141	18.4267	999	999	999	999	17.3111	999	999	999	999	999	999	999	999	18.3769	999	16.1111	999	999	18.1617	999	15.5316
Lab_2_CT1DAP-161011_D12_S07	9.78569	9.74061	17.4513	17.5711	11.8791	23.9331	18.4833	12.369	15.0603	14.4458	14.4951	15.3466	999	999	16.0078	999	16.0938	19.2226	999	18.574	999	999	15.8324	999	17.8749	999	15.8084	16.8291	18.5664	999	999	16.5835	16.1228	999	999	999	999	999	15.6011	999	16.6209	17.3124	17.4491	14.6009	999	999	17.4567	19.3741	15.6804
Lab_2_CT1DAP-161011_D12_S08	13.012	14.3805	15.9293	20.5181	14.6244	22.6188	18.8845	14.9417	999	16.2809	17.7392	17.2068	16.3787	999	16.7778	999	18.9819	19.0663	17.5219	18.7729	21.2839	999	18.3709	999	20.7098	16.932	14.8926	17.2656	18.7343	999	999	16.8578	14.5339	19.7168	23.944	22.2864	999	999	999	999	17.4489	18.1478	999	16.3612	999	999	18.8145	18.0362	17.268
Lab_2_CT1DAP-161011_D12_S09	10.6797	12.0266	15.8071	19.6603	11.6975	23.3273	999	13.3528	999	15.4932	13.9786	15.1658	14.1748	999	18.4379	999	17.547	14.8545	15.9305	16.7797	18.7531	999	19.4152	999	18.0024	12.9308	12.8448	14.1055	18.0578	999	999	14.1444	12.6726	18.6729	23.954	999	999	999	999	999	18.759	17.8658	21.3528	15.9601	999	999	17.7044	21.3857	16.2602
Lab_2_CT1DAP-161011_D12_S10	10.6431	11.0821	12.3431	999	11.8879	24.0984	23.1194	13.569	999	14.6554	13.1353	13.6242	13.6824	999	17.3726	999	999	15.3767	15.1156	14.2737	19.6739	999	18.1648	999	999	15.1095	14.8205	13.8737	17.7543	999	999	13.4966	11.8257	17.0101	28.7182	999	999	999	999	999	999	17.8343	18.3859	16.2236	999	999	18.4408	18.4712	16.7707
Lab_2_CT1DAP-161011_D12_S11	9.55791	9.74311	15.3201	22.8102	12.0436	22.5282	18.9173	14.1034	17.8813	15.581	14.624	13.786	13.4309	999	17.2724	999	17.589	15.4787	999	15.4647	18.5185	999	16.6564	999	19.0679	17.0594	16.4333	16.1293	17.121	999	999	13.9317	12.4661	15.9778	22.5172	999	999	999	999	999	17.1721	17.7909	999	13.48	999	999	17.3638	18.1119	16.7585
Lab_2_CT1DAP-161011_D12_S12	11.4675	12.0113	14.6654	20.9533	11.974	999	20.7838	13.849	17.7234	16.0086	14.5467	15.2203	14.1441	999	16.9715	999	18.6717	14.7442	16.2653	14.3008	20.7141	999	999	999	19.5353	14.3566	13.7023	13.3162	999	999	999	14.1829	11.5425	19.3748	999	999	999	999	999	999	999	18.3563	19.2292	15.3809	999	999	20.6389	999	16.9649
Lab_2_CT1DAP-161011_D12_S13	11.6965	11.8611	13.0286	999	11.9097	26.5724	17.6277	14.1404	17.6601	15.6736	15.1753	15.6335	14.1034	999	16.0315	999	16.1716	14.526	15.4467	13.6118	18.0701	999	17.8456	999	22.7937	14.1875	14.5981	13.6234	16.8719	999	999	14.638	12.3483	17.01	22.9739	999	24.2262	19.6164	999	999	19.328	16.6696	17.9758	14.3466	999	999	19.3529	17.4092	15.4936
Lab_2_CT1DAP-161011_D12_S14	11.6039	9.91982	17.5564	18.8744	14.9299	24.274	18.1619	15.1821	17.587	10.4893	11.7718	11.7747	999	999	16.035	999	17.3543	999	999	999	18.3792	999	16.2108	999	18.6336	999	18.6576	17.2389	18.3768	999	999	18.1392	17.6247	999	999	999	999	999	999	999	999	17.385	16.0205	16.8129	999	999	18.2963	17.4067	16.9751
Lab_2_CT1DAP-161011_D12_S15	10.7675	11.4141	14.0525	21.7066	13.0796	23.1146	17.5226	13.2705	15.847	13.4711	15.7692	15.6595	999	999	16.6294	999	16.7844	15.714	19.3476	999	18.802	18.8379	17.4129	999	19.5045	999	15.9472	14.4946	17.0076	999	19.496	13.6059	16.727	19.2142	999	999	999	999	999	999	999	16.9719	17.5282	14.2654	999	999	17.6103	18.0569	16.0667
Lab_2_CT1DAP-161011_D12_S16	11.2904	11.7556	14.1332	20.2087	12.7529	23.3547	19.8623	14.2811	16.9616	16.4659	15.47	16.0223	17.7813	999	17.1019	999	17.8617	16.2021	16.2159	19.0359	18.8972	999	18.1885	999	20.7767	17.544	15.058	15.0582	18.2331	999	999	15.6193	12.9633	999	999	999	999	999	999	999	999	17.9467	18.8451	13.9922	999	999	18.1439	22.6458	16.6782
Lab_2_CT1DAP-161011_D12_S17	11.7627	11.3709	12.7118	22.6288	12.2499	23.311	20.6325	13.5774	999	14.1729	15.0531	15.4453	13.4579	999	17.3364	999	17.1331	14.853	16.7662	14.0579	19.128	999	17.5388	999	20.3933	14.2524	14.1347	13.8753	18.5606	999	999	14.6302	12.2744	16.0757	999	999	999	999	999	999	19.4264	17.3077	18.7734	14.7705	999	999	19.4282	17.3751	17.2173
Lab_2_CT1DAP-161011_D12_S18	11.0591	10.8068	15.1785	18.8985	12.0248	21.5319	17.25	13.4662	15.995	14.311	14.5358	14.0749	999	999	15.8622	999	15.9414	20.1316	16.3525	999	17.6455	999	18.6478	999	19.7455	16.4013	13.6808	11.9896	15.9051	999	999	14.3463	12.9459	999	27.587	999	999	999	999	999	18.2509	15.6858	16.7445	14.3573	999	999	19.057	17.0779	15.6917
Lab_2_CT1DAP-161011_D12_S19	10.5545	9.97879	13.5063	22.7386	11.8062	24.9618	18.7507	12.2974	17.5723	15.0117	13.2267	15.6395	16.7766	999	16.3009	999	17.3975	16.4084	15.1886	999	19.0161	999	16.5839	999	17.9504	16.5149	16.4526	16.0453	19.2196	999	16.2818	17.2799	15.3303	14.8551	999	999	999	999	999	999	18.7085	14.8194	17.0036	15.0168	999	999	19.0425	18.3991	16.1531
Lab_2_CT1DAP-161011_D12_S20	11.2371	11.0856	13.3219	17.7263	12.6017	22.0282	16.6461	12.7779	16.5798	14.7401	15.8886	14.0838	16.7377	999	17.6931	999	16.3669	999	17.8468	19.0518	18.3228	999	17.064	999	16.6053	16.0895	14.7664	13.383	17.698	999	999	16.4134	14.9989	999	27.5453	999	999	22.8093	999	999	18.6999	17.3362	18.8781	15.5089	999	999	19.097	17.7996	16.1161
Lab_2_CT1DAP-161011_D12_S21	10.1799	10.8368	17.2592	19.7853	15.5413	999	17.9306	14.8884	17.0174	10.4661	11.5259	12.0356	999	999	18.2297	999	17.5992	999	999	999	18.6947	999	15.71	999	18.7583	999	18.7934	17.9876	14.6149	999	999	999	18.7568	21.6086	999	999	999	27.432	16.5645	999	999	20.869	13.8136	19.3142	999	999	17.6176	21.8501	16.706
Lab_2_CT1DAP-161011_D12_S22	12.4462	11.3405	13.7101	999	12.3358	25.4128	18.9103	15.2675	16.8104	15.1248	14.9469	16.5728	13.6987	999	18.137	999	17.4804	14.2365	15.8022	16.8894	23.5932	999	18.3554	999	999	17.4365	13.9848	14.2593	19.0902	999	999	13.8385	12.7899	15.9874	999	999	999	999	18.9304	999	999	999	19.7244	16.0314	999	999	20.1211	21.0507	18.0118
Lab_2_CT1DAP-161011_D12_S23	10.236	10.2059	13.2597	18.1254	10.7756	20.851	17.1031	12.0403	15.3464	13.8738	13.3133	13.5826	11.9992	999	15.414	999	16.8524	13.6614	13.5488	14.7926	19.5252	999	17.002	999	18.7837	13.4773	12.8023	12.1847	18.169	999	20.5153	12.1859	11.9698	13.1584	28.5907	999	999	999	18.6563	999	16.9776	16.6753	16.7922	12.8936	999	999	17.0917	17.2857	15.3712
Lab_2_CT1DAP-161011_D12_S24	10.5063	11.9739	13.2544	20.6793	12.4348	24.4026	18.4257	13.3101	999	13.9353	14.7572	15.3408	12.7673	999	16.0099	999	20.6335	14.8495	14.7551	13.4947	18.7028	999	17.3748	999	19.1796	15.0749	13.0243	12.8136	18.2265	999	999	14.0878	11.5533	15.9576	24.1692	999	999	999	999	999	999	18.2207	20.1903	13.4886	999	999	18.0846	999	16.0597
Lab_2_CT1DAP-161011_D12_S25	10.6856	10.4078	14.7777	22.4339	11.2978	23.825	19.5075	13.1369	14.6852	14.2032	14.7864	14.9126	12.4667	999	17.8013	999	15.8164	14.7638	16.0061	12.5003	18.4235	999	17.9993	999	23.2639	17.1128	14.6294	13.7773	17.8787	999	999	13.6789	13.5814	13.815	21.577	999	999	999	999	999	20.194	18.6244	17.4972	14.0518	999	999	17.36	16.9023	15.9079
Lab_2_CT1DAP-161011_D12_S26	11.643	11.67	17.2198	20.9034	11.4966	21.4916	17.9772	14.2559	17.6297	14.8871	15.4392	15.3003	13.4301	999	16.2875	999	16.4672	14.6584	16.6948	15.5095	18.4949	999	17.8751	999	20.6596	17.6048	14.4358	14.6897	17.4493	999	999	15.7616	12.5408	19.3019	22.4317	999	999	999	18.6156	999	999	17.6839	17.437	14.2956	999	999	17.1553	17.5036	16.4557
Lab_2_CT1DAP-161011_D12_S27	11.36	12.1924	14.5851	20.3529	12.7582	23.7967	18.2303	12.9835	18.9838	13.9393	16.0583	16.2724	13.5581	999	16.1994	999	19.3208	15.8437	16.1786	16.1142	17.9152	999	17.7159	999	21.063	14.6105	13.7468	13.8971	17.4685	999	999	14.3899	13.0456	16.544	999	999	999	999	999	999	999	16.9034	999	14.1176	999	999	17.6453	17.4383	16.6688
Lab_2_CT1DAP-161011_D12_S28	11.234	10.9261	16.2388	22.4475	12.1718	23.1292	18.6304	13.6921	17.8448	13.3858	14.7106	15.6266	14.1329	999	17.0371	999	18.3702	15.721	15.3198	15.5098	18.2523	999	17.1981	999	19.8744	12.9461	13.1302	14.8852	16.5215	999	27.7303	15.8214	12.5218	19.5284	22.5735	999	23.9542	999	17.5137	999	18.9728	16.6147	18.0873	14.8166	999	999	17.6357	17.2875	16.4947
Lab_2_CT1DAP-161011_D12_S29	11.4063	10.6746	13.1407	19.6409	11.8555	999	17.7562	13.4987	18.8598	14.3022	14.1692	16.0947	14.1506	999	16.8829	999	17.4422	16.0951	16.5008	16.821	18.2291	999	19.7856	999	19.4004	12.7173	13.6512	13.0043	16.6382	999	999	13.8529	13.515	17.0191	999	999	23.3365	999	19.5155	999	999	17.2499	999	13.9217	999	999	17.0792	17.2685	16.011
Lab_2_CT1DAP-161011_D12_S30	17.1319	17.608	19.0845	999	19.2735	999	999	999	999	999	999	999	999	999	999	999	999	999	999	999	999	999	999	999	999	18.7303	999	999	999	999	999	999	999	999	999	999	999	21.3281	999	999	999	999	999	999	999	999	999	999	999
Lab_2_CT1DAP-161011_D12_S31	10.8636	10.6107	14.1125	19.737	10.6018	23.2989	18.4574	12.3054	999	14.0127	13.2938	15.3453	12.9117	999	16.7217	999	999	13.743	14.7737	16.0273	20.9656	999	16.5775	999	21.6631	12.9922	14.3164	13.6213	17.3269	999	999	13.9594	11.855	14.7412	21.4559	999	999	999	16.2337	999	17.2012	999	16.724	13.9834	999	999	18.3024	17.7658	16.0856
Lab_2_CT1DAP-161011_D12_S32	10.6293	11.5037	12.1794	21.6238	11.1308	23.6848	18.7761	13.2493	999	14.4866	14.7088	15.2354	15.7522	999	17.8604	999	19.1243	15.4338	14.9332	15.6293	20.1657	999	16.9589	999	26.3114	12.6643	12.8721	13.2788	18.911	999	999	13.589	11.384	19.0317	999	999	999	999	999	999	18.3717	19.0718	16.2894	15.1809	999	999	18.843	23.0557	16.5782
Lab_2_CT1DAP-161011_D12_S33	10.3459	10.9106	14.523	19.1894	11.3613	999	21.626	13.7538	16.6488	14.6474	14.2657	16.7961	13.4145	999	17.7077	999	16.8224	15.3048	15.8358	15.7	21.629	999	17.4162	999	19.51	12.7967	14.4666	13.3604	16.9743	999	999	15.4401	12.1572	15.5822	23.4984	999	999	999	999	999	999	17.2539	999	15.412	999	999	18.2754	22.9791	16.6626
Lab_2_CT1DAP-161011_D12_S34	9.85399	9.7746	13.9181	999	10.7984	23.1164	19.6705	12.4984	15.3985	13.2704	13.9171	14.472	13.5412	999	17.1822	999	20.7921	14.2731	13.9722	17.9148	18.3047	999	18.8077	999	19.7261	14.7148	13.0154	14.7225	18.3414	999	999	13.7363	11.7498	17.1139	23.7549	999	999	999	999	999	19.657	16.9878	16.8391	13.2602	999	999	21.6894	999	15.2749
Lab_2_CT1DAP-161011_D12_S35	10.9099	10.4073	15.9045	21.9115	13.7455	999	17.6273	14.5565	16.9584	16.7034	16.4052	14.9636	15.4106	999	17.6731	999	16.9381	15.9765	15.445	14.9031	20.411	999	17.4539	999	19.8549	18.5055	14.5107	15.7945	18.298	27.4203	999	13.9573	13.6426	15.99	22.3919	999	999	999	19.9778	999	16.4431	19.8465	17.6204	13.6101	999	999	18.6401	17.5425	16.1399
Lab_2_CT1DAP-161011_D12_S36	11.2426	11.0517	14.7113	20.0053	11.8185	21.8476	22.3278	14.1565	16.2155	14.5657	15.9701	15.1481	12.7619	999	19.109	999	17.3104	14.9956	15.025	17.4628	17.9068	999	16.8608	999	20.7173	16.5936	13.0237	14.8333	18.2957	999	999	12.8353	13.4772	13.694	22.4385	999	999	999	999	999	999	17.2122	17.627	13.7819	999	999	17.5157	17.2465	16.268
Lab_2_CT1DAP-161011_D12_S37	11.7428	11.1646	15.2995	19.8882	11.9779	24.2049	999	13.8363	16.0863	14.2637	15.0082	16.2045	13.7102	999	17.3705	999	17.5325	16.0663	16.714	13.0496	17.9719	999	16.9607	999	20.7151	14.2075	13.7847	14.4504	20.5689	999	999	15.8524	13.0519	15.6557	22.0008	999	999	999	22.6791	999	999	16.9735	18.7708	16.0173	999	999	19.3819	18.8605	16.9212
Lab_2_CT1DAP-161011_D12_S38	10.5957	9.48925	13.7187	19.0735	10.4159	24.5608	999	13.4475	17.9732	15.3996	14.6198	17.593	17.3904	999	16.0798	999	17.849	14.4902	18.4278	999	18.4801	999	16.9593	999	19.492	12.2606	14.4674	14.1002	17.6922	999	999	14.5101	14.046	999	24.8789	999	999	999	999	999	17.9539	17.1482	999	15.0148	999	999	17.8055	17.4658	16.5281
Lab_2_CT1DAP-161011_D12_S39	11.8069	12.4244	16.5189	19.8824	12.0483	23.1289	999	14.1137	17.1252	15.5927	13.9566	15.9992	14.2272	999	16.7317	999	16.6024	15.0597	17.3647	15.0872	17.9126	999	17.1537	999	18.8817	14.483	13.9329	14.9106	19.3645	999	999	14.1226	13.454	17.6108	999	999	999	999	999	999	17.8222	17.2841	18.6824	15.0267	999	999	19.5498	18.3761	16.5201
Lab_2_CT1DAP-161011_D12_S40	10.9501	11.7139	16.3281	20.3001	13.5731	21.966	18.763	13.4252	18.9989	15.4991	14.9672	14.3026	999	999	18.6385	999	17.8446	15.2932	16.1688	999	18.7805	999	17.7885	999	18.644	999	14.0814	18.1713	17.0894	999	999	16.6153	13.4075	19.882	27.2913	999	24.4636	999	999	999	18.5562	17.8721	999	16.2592	999	999	20.5699	17.9775	16.3803
Lab_2_CT1DAP-161011_D12_S41	10.165	10.2593	12.9923	19.6387	12.0388	20.8071	17.5493	13.6609	14.4747	14.0591	15.2513	15.2837	13.892	999	16.3642	999	15.4901	14.2733	14.1794	14.7312	17.2561	999	16.5761	999	18.0488	999	14.5798	14.6192	16.372	999	999	12.6759	14.4779	17.4541	24.6083	999	999	999	999	999	999	16.9589	15.9512	11.7234	999	999	16.6767	16.0072	15.1347
Lab_2_CT1DAP-161011_D12_S42	10.7634	11.1374	14.9288	22.9905	11.8738	21.1413	17.7538	13.0136	14.9021	13.263	12.8736	14.7926	999	999	16.0757	999	17.3606	15.4719	17.8324	999	19.1512	999	17.1508	999	20.2973	999	14.9322	18.1148	17.8756	999	15.4787	17.6712	14.4381	13.6772	999	999	999	999	999	999	999	16.887	18.8091	13.9914	999	999	17.0991	17.3863	15.8856
Lab_2_CT1DAP-161011_D12_S43	10.4338	10.2774	14.48	20.433	12.2867	23.7142	18.0845	12.8558	15.7249	13.7795	15.6068	14.5489	999	999	20.8533	999	17.2806	999	18.9827	999	999	999	16.2541	999	18.8246	17.1077	14.5871	12.7139	17.564	999	999	16.7677	13.4145	18.7703	999	19.6485	999	999	999	999	16.0382	17.309	16.5075	17.2682	999	999	17.687	999	16.3453
Lab_2_CT1DAP-161011_D12_S44	20.77	16.4031	19.2031	20.4873	17.573	999	999	18.1237	999	17.1728	999	999	999	999	999	999	999	999	999	999	999	999	19.8224	999	999	999	22.6421	999	999	999	999	999	22.489	999	999	999	19.3315	999	999	999	999	18.7053	999	18.12	999	999	20.7868	18.3123	17.6351
Lab_2_CT1DAP-161011_D12_S45	11.5723	11.9109	13.4997	24.5982	11.3215	21.5282	19.4094	13.5842	999	14.5717	14.7315	14.259	13.3755	999	17.7325	999	18.1478	14.8499	15.4317	15.926	19.7291	999	17.226	999	19.8925	15.9765	14.0049	14.219	17.7025	999	999	14.0548	12.9636	19.1175	999	999	999	999	999	999	999	19.1381	17.4527	15.1671	999	999	18.2735	999	16.4438
Lab_2_CT1DAP-161011_D12_S46	9.47066	9.68097	12.3705	19.1951	10.6947	23.5311	17.1648	11.991	15.467	12.7151	14.6413	13.4065	12.2262	999	15.8221	999	16.7583	13.6155	14.0185	14.8716	19.9188	999	15.2347	999	19.9133	11.2168	12.2928	12.7543	17.5218	28.9121	999	12.0386	11.6997	15.9653	999	999	999	999	19.6197	999	999	18.6731	18.0644	12.9085	999	999	18.0258	21.5577	15.3929
Lab_2_CT1DAP-161011_D12_S47	11.0911	10.4533	14.177	22.8973	11.9293	20.7408	18.9366	12.837	999	13.195	14.8047	16.2573	13.392	999	22.661	999	18.2595	15.7582	15.49	15.8449	19.708	999	18.8386	999	18.8135	16.6682	14.1186	13.689	18.2006	999	999	12.7898	14.2418	12.3475	999	999	999	999	999	999	999	18.3388	16.5634	13.9331	999	999	18.6072	18.3935	16.758
Lab_2_CT1DAP-161011_D12_S48	10.1003	9.93982	12.1255	18.7425	11.1198	999	22.0715	12.4658	16.0881	12.1176	14.6767	13.6167	12.4972	999	15.8665	999	999	13.8212	13.3901	13.4295	999	25.8342	16.2544	999	20.5182	17.3877	13.0327	13.1996	17.3202	999	999	13.1992	12.1737	12.9928	999	999	999	999	16.7533	999	19.8019	17.318	17.4362	13.2423	999	18.2406	17.1397	999	15.5879
Lab_2_CT1DAP-161011_D12_S49	10.178	10.4822	12.7149	18.3973	12.1121	20.7657	15.8582	12.9022	15.8483	14.9669	14.2632	13.5745	15.2768	999	15.8531	999	15.4997	16.4128	13.419	18.4171	17.1736	999	16.305	999	18.3501	15.6418	12.4992	12.6763	15.6444	999	999	16.2281	12.1139	17.594	23.9699	999	999	999	999	999	16.9683	15.5467	19.4168	14.9408	999	999	16.4992	15.3034	14.6856
Lab_2_CT1DAP-161011_D12_S50	12.1094	11.7597	15.4185	999	12.4344	999	18.6131	13.5328	18.8326	15.0839	15.7134	16.9872	14.258	999	16.8777	999	19.6714	14.445	17.6618	17.6852	18.1591	999	17.7717	999	21.6545	14.4497	14.1894	15.3029	18.5982	999	999	15.0202	13.4803	16.77	999	999	999	999	999	999	17.3192	18.1436	999	14.6951	999	999	18.0631	17.7958	17.7263
Lab_2_CT1DAP-161011_D12_S51	9.97086	9.98787	15.0268	18.8021	12.0799	22.1264	17.9436	13.2632	16.5083	14.35	13.2883	14.813	999	999	16.1719	999	16.7753	14.758	15.6577	999	18.3408	999	15.8278	999	18.8474	999	13.5418	17.5753	17.9623	999	12.1863	15.7944	13.6581	16.2528	999	999	24.3254	999	999	999	18.6881	17.047	19.5455	12.6725	999	999	17.1361	16.837	14.9822
Lab_2_CT1DAP-161011_D12_S52	11.4774	11.2327	15.0852	21.6247	12.4	27.0356	19.2005	13.6644	16.7693	13.9368	16.0579	16.6267	13.0967	999	16.7801	999	18.13	15.131	16.1595	15.8055	21.0297	999	17.4288	999	19.3474	15.5648	13.8566	14.2706	17.087	999	999	13.0339	13.6188	13.9582	999	999	23.9559	20.8648	18.983	999	19.0964	17.3832	17.6076	13.695	999	999	17.1833	17.8632	16.6912
Lab_2_CT1DAP-161011_D12_S53	11.5554	11.8039	17.8727	20.777	14.0397	22.5909	18.7094	15.0176	16.1415	15.4263	15.5151	17.0347	16.2238	999	17.7649	999	17.2778	999	16.3719	999	20.9873	999	17.5895	999	999	999	15.9679	17.6213	17.7072	999	999	17.7883	12.8575	999	24.3006	999	999	999	18.67	999	18.5528	17.807	19.1596	17.9199	999	999	17.8859	17.8837	16.2898
Lab_2_CT1DAP-161011_D12_S54	999	999	999	999	17.4114	999	999	999	999	999	999	999	999	999	999	999	999	999	999	999	999	999	20.7878	999	999	999	999	999	999	999	999	999	999	999	999	999	24.3898	999	999	999	999	999	999	999	999	999	999	19.3756	999
Lab_2_CT1DAP-161011_D12_S55	10.9616	10.9376	14.2533	19.5952	11.5318	999	999	13.5552	18.818	15.2591	15.3556	17.9139	12.8824	999	17.5035	999	999	13.9399	16.4778	15.2127	19.2577	999	17.7861	18.558	18.6671	999	14.7172	13.5819	16.2988	999	999	14.1863	12.6146	17.8887	23.675	999	999	999	999	999	18.6124	17.5322	19.0832	13.9259	999	999	18.2355	18.3477	16.2767
Lab_2_CT1DAP-161011_D12_S56	10.2538	12.4702	16.719	22.4497	11.378	25.7752	19.8447	14.1047	16.4325	16.2329	15.0113	13.1179	15.9572	999	17.8242	999	999	15.7925	15.1441	13.7593	18.9043	999	17.6381	999	24.1015	14.5838	14.4457	12.4505	18.6242	999	999	13.9555	11.0117	999	22.6833	999	999	999	999	999	17.9893	18.2747	19.9625	16.1515	999	999	18.0558	18.0684	16.8632
Lab_2_CT1DAP-161011_D12_S57	10.5378	11.3918	15.3448	999	12.3511	22.9662	999	12.6474	999	13.9557	15.1044	17.0179	13.0148	999	16.3729	999	17.7724	16.1932	16.1287	14.7292	17.8842	999	17.7341	999	21.2195	13.0425	13.0628	13.7869	18.0505	999	999	14.0467	12.7531	16.1886	21.7741	999	999	999	999	999	999	16.5069	999	15.2442	999	999	17.674	17.4582	16.6241
Lab_2_CT1DAP-161011_D12_S58	10.6534	11.9706	16.5445	19.1246	11.7333	24.5044	20.879	12.5431	999	15.3525	14.9937	14.1023	15.0015	999	16.7772	999	16.7807	17.8482	16.35	13.1657	18.1131	999	19.7551	999	19.2127	15.7997	13.559	12.629	17.8757	999	999	13.5306	12.398	999	23.8691	999	999	999	999	999	17.3813	16.6934	17.2004	15.7433	19.336	19.4011	17.6693	17.1159	16.2171
Lab_2_CT1DAP-161011_D12_S59	9.29654	9.27626	13.1343	18.7199	13.42	27.235	19.2506	12.5832	14.3593	15.6304	13.5414	14.0949	18.1237	999	17.6005	999	16.8209	999	17.6667	999	17.6015	999	15.7387	999	19.4942	999	12.0038	17.9177	19.065	999	999	14.8933	11.7938	18.9237	24.2032	23.0379	999	26.1223	19.7423	999	15.4564	17.2674	15.6455	14.9509	999	999	17.0509	17.4558	15.2719
Lab_2_CT1DAP-161011_D12_S60	10.1817	10.9831	14.7431	21.3268	11.2946	999	19.1289	13.5374	15.8562	15.207	14.9165	14.8571	12.9872	999	16.8643	999	17.4315	14.7472	15.5892	16.0067	18.6839	999	999	999	999	12.344	12.3282	14.3088	18.206	999	999	14.0489	12.1414	17.5895	20.9199	999	999	19.5581	999	999	999	19.4975	17.6532	12.5213	999	999	18.2737	19.3536	16.4348
Lab_2_CT1DAP-161011_D12_S61	11.0211	13.254	13.6003	19.2685	12.5795	20.7875	17.7695	13.6686	999	15.894	15.3783	15.4907	13.3791	999	17.9089	999	17.083	14.5651	15.8269	13.4664	18.6136	999	17.698	999	19.2838	14.092	14.353	14.3802	17.3562	999	999	15.4128	12.5079	18.7882	999	999	19.02	21.1425	999	999	19.2407	18.1952	21.5475	14.9285	999	999	18.127	17.7881	16.1037
Lab_2_CT1DAP-161011_D12_S62	12.1307	12.5875	14.5986	20.7407	12.4294	24.3016	999	14.8047	21.0379	15.0546	16.3843	16.746	14.4401	999	17.365	999	17.5119	15.9849	15.7779	16.9253	23.9037	999	17.5227	999	21.2913	17.0638	14.9771	14.4617	18.7918	999	999	15.454	12.6942	999	25.0209	999	999	999	999	999	999	18.2794	999	14.1024	999	999	17.6646	18.3067	16.4789
Lab_2_CT1DAP-161011_D12_S63	10.0238	9.46539	13.1358	19.0444	11.2135	21.919	18.3109	13.394	15.1377	14.2034	13.3859	14.7309	17.3221	999	16.209	999	16.5306	13.8652	15.4712	14.47	18.5412	999	17.4138	999	18.0057	999	13.02	16.5875	16.7309	999	999	13.974	13.3374	15.465	23.0338	999	999	999	999	999	20.5098	18.3375	18.9766	13.1167	999	999	17.3081	16.0725	15.5943
Lab_2_CT1DAP-161011_D12_S64	11.6522	12.2171	14.9461	999	13.7476	23.7676	16.5711	13.8037	18.476	15.5293	15.1011	14.7562	17.3928	999	16.6962	999	16.9538	999	17.767	999	18.0875	999	17.8387	999	18.933	18.14	13.9328	15.3358	18.6024	999	999	16.5999	14.9183	17.1103	999	999	999	28.1874	999	999	19.2555	17.4369	20.388	16.9006	999	999	17.7912	19.3	16.3127
Lab_2_CT1DAP-161011_D12_S65	11.1037	10.9827	13.6372	22.6911	10.9428	999	17.3102	13.4893	999	14.3465	14.5962	14.7885	13.0456	999	16.2797	999	16.0466	13.9883	15.1144	15.1773	18.0401	999	16.9517	999	999	14.6884	13.4995	13.5611	18.0476	999	999	13.2405	11.8202	18.3461	999	999	999	999	999	999	18.3485	17.0974	18.7492	14.4374	999	999	16.8647	16.9724	15.8228
Lab_2_CT1DAP-161011_D12_S66	13.644	13.9669	15.1603	21.515	13.3064	999	17.7574	15.2914	999	17.429	16.0616	16.039	17.5039	999	999	999	16.5362	16.5302	19.8006	14.0285	19.3374	999	19.8272	999	21.7146	14.6011	16.3119	14.6275	19.5966	999	999	15.5552	14.8806	999	22.0449	999	999	999	999	999	999	18.6068	999	16.3351	999	999	999	17.8687	17.2387
Lab_2_CT1DAP-161011_D12_S67	10.6941	9.92959	15.6032	20.2957	11.0322	22.1559	17.5584	12.99	999	14.4985	14.26	15.5521	13.3439	999	17.1885	999	17.1605	13.9377	15.1749	14.3397	24.0709	999	16.7757	999	19.5946	14.5333	14.1171	13.6357	17.6021	999	999	15.6228	11.968	19.0304	22.0703	999	999	999	19.0392	999	999	17.4203	17.3739	13.8899	999	999	18.8899	17.0271	17.4523
Lab_2_CT1DAP-161011_D12_S68	11.2066	12.0744	14.3688	999	13.6887	999	999	14.0291	19.1493	16.6712	16.7248	14.4774	18.4769	999	999	999	999	19.479	15.2284	15.9501	999	999	999	999	999	15.882	13.8649	12.9465	999	999	999	14.017	12.6854	18.9348	21.4315	999	999	999	18.7527	999	17.6945	999	18.8574	999	999	999	999	999	999
Lab_2_CT1DAP-161011_D12_S69	10.8991	11.4755	12.9405	21.6476	11.2579	25.957	17.342	13.5611	999	14.8896	14.0818	14.5805	12.9538	999	20.2502	999	17.6059	15.0304	15.4658	12.6625	21.3601	999	17.9952	999	22.9654	13.5668	14.348	13.6006	18.7836	999	999	13.5668	12.4786	999	999	999	999	26.5538	999	999	18.2218	18.0181	19.1701	15.4532	999	999	17.9114	19.9992	16.1454
Lab_2_CT1DAP-161011_D12_S70	10.2202	10.2341	14.8896	16.909	11.2765	23.2485	16.6741	13.067	15.4561	15.2407	13.8761	14.4413	16.6842	999	16.6932	999	17.6215	999	20.3955	17.8926	18.6757	999	17.093	999	999	22.6426	14.5	17.5433	17.2623	999	999	999	15.1287	19.6542	27.1843	999	999	999	18.1921	999	16.9153	17.1168	16.4398	16.3542	999	999	18.2949	17.342	16.3464
Lab_2_CT1DAP-161011_D12_S71	9.68295	9.01675	12.2577	19.0363	11.0421	22.1915	17.9408	12.2259	14.9884	14.5642	13.6928	12.5534	15.5736	999	16.9813	999	15.4146	999	16.0256	999	18.785	999	16.839	999	22.9848	14.1671	12.6363	11.4103	18.0555	999	999	13.4059	12.1804	19.0292	999	999	999	999	999	999	17.3945	17.725	15.4476	16.3015	999	999	17.1632	16.9869	14.7637
Lab_2_CT1DAP-161011_D12_S72	11.0689	10.4933	13.5308	999	12.0917	22.2102	999	13.9897	15.6985	15.0743	15.5719	18.448	13.7162	999	18.3111	999	19.7415	15.5651	14.1974	999	21.1693	999	19.1919	999	20.7013	17.9493	14.6785	14.8439	999	999	999	15.1272	15.2514	12.6557	999	999	999	999	999	999	17.1671	20.2588	999	13.4665	999	999	999	999	16.6682
Lab_2_CT1DAP-161011_D12_S73	10.7514	11.2587	16.2288	18.4333	11.9723	23.6353	18.2025	13.005	16.8339	14.7712	14.1479	13.1569	18.33	999	16.3981	999	16.9317	19.4045	17.8893	18.1555	18.1596	999	16.93	999	18.9933	999	15.0195	13.2669	17.0672	999	999	17.0441	13.99	999	24.9508	999	999	999	999	999	18.5758	16.3043	22.4009	16.9792	999	999	17.8277	16.6355	16.4593
Lab_2_CT1DAP-161011_D12_S74	10.6763	11.3402	13.1478	19.3339	11.3761	23.1733	17.5843	13.1684	18.5961	12.4262	13.5234	16.1078	12.3358	999	16.5977	999	16.4086	14.5979	15.2437	12.983	19.5148	999	17.8402	999	19.4722	13.3123	13.1105	13.5307	17.7843	999	999	13.8381	12.232	15.8792	28.8722	999	999	999	999	999	999	17.7683	16.4608	14.3914	999	999	18.1813	17.9088	16.7421
Lab_2_CT1DAP-161011_D12_S75	10.9747	10.8428	16.1781	18.8389	13.1133	18.3723	14.0267	12.1449	15.782	14.238	16.293	15.2588	17.8304	999	16.8485	999	17.0325	17.2063	18.7699	16.7721	18.277	999	17.8859	999	17.5871	16.7683	15.4649	20.1217	17.431	999	999	16.6996	14.9796	999	28.9008	999	23.8566	999	15.4013	999	17.8967	16.5728	18.6213	16.0289	999	999	17.4213	16.4462	15.7784
Lab_2_CT1DAP-161011_D12_S76	12.2749	12.0748	14.2236	21.0983	12.3528	25.8788	19.445	13.943	20.2764	14.9797	15.7456	15.4877	13.5444	999	17.0789	999	16.3997	14.1314	16.3794	15.2318	18.2539	999	17.577	999	23.3189	999	16.0163	13.8907	18.86	999	999	13.0453	13.5093	999	999	999	999	999	999	999	999	17.6942	18.2649	15.0242	999	999	18.2892	17.9656	15.9257
Lab_2_CT1DAP-161011_D12_S77	10.7598	12.4224	15.8946	19.213	12.7531	23.5967	18.1932	13.4721	15.6455	14.7451	15.4319	13.9356	999	999	16.722	999	16.0341	18.3591	17.0242	999	17.5039	999	16.7798	999	21.8782	18.1192	14.5289	12.8808	20.1136	999	999	14.1952	14.5449	999	999	999	24.0896	999	999	999	16.7315	16.2329	19.8468	15.2669	999	999	16.8204	17.9428	15.7626
Lab_2_CT1DAP-161011_D12_S78	10.7791	10.4641	13.2414	21.9073	11.9496	21.4912	17.3344	13.1563	15.8025	13.6981	15.3794	15.1342	12.7938	999	16.2595	999	16.1264	14.4774	15.4838	15.3604	18.6433	999	16.4969	999	19.6573	14.8589	13.5703	13.3374	17.143	999	999	12.8785	13.4397	12.836	999	999	999	999	999	999	999	18.6305	16.7607	14.2625	999	999	19.0527	16.9702	15.4902
Lab_2_CT1DAP-161011_D12_S79	9.19264	8.13655	13.0439	999	11.052	22.2798	16.8303	11.2228	15.0955	15.1205	12.4793	14.7008	17.8106	999	14.9289	999	15.8842	999	16.053	18.4343	19.4129	999	14.0222	999	20.7061	15.8337	16.5757	15.593	18.5362	999	14.8095	17.2557	14.2333	15.5488	999	999	999	999	16.2687	999	18.3371	16.3274	13.5146	14.2409	999	999	17.5009	15.8586	14.8151
Lab_2_CT1DAP-161011_D12_S80	10.2623	10.7987	14.706	19.2279	11.5227	21.3632	17.846	13.1635	15.0971	12.0592	14.393	16.1141	16.6801	999	17.2859	999	16.6898	18.1285	999	17.5597	19.1813	999	16.2752	999	15.8662	17.7292	12.684	15.9359	17.2619	999	999	15.9403	14.7427	16.5922	999	999	23.6857	23.2599	15.9732	999	999	18.9501	15.6751	14.596	999	999	18.4047	18.3134	16.1712
Lab_2_CT1DAP-161011_D12_S81	11.2423	11.3125	12.4758	999	11.7702	20.7946	18.1422	13.4421	16.7231	13.714	14.8166	16.3422	13.7974	999	17.2249	999	999	14.4228	16.7244	13.6901	19.6274	999	18.2848	999	20.8292	15.5068	14.2751	13.4267	18.05	999	999	13.3866	13.2654	13.7558	999	999	999	999	999	999	999	17.3605	16.3007	14.4967	999	999	18.8048	999	16.0645
Lab_2_CT1DAP-161011_D12_S82	10.1222	9.65001	14.51	19.3972	12.4673	22.8481	16.0776	13.8493	14.9198	14.4865	14.7692	13.6653	999	999	17.6389	999	17.1403	999	999	17.4009	19.9873	999	16.8585	999	19.9676	16.6582	12.5437	13.4576	19.6064	999	999	15.8524	14.1864	18.1101	999	999	999	24.8903	18.7597	999	18.2154	18.7635	19.2152	16.3207	999	999	17.6043	18.2203	16.0318
Lab_2_CT1DAP-161011_D12_S83	11.2278	11.4653	12.9346	999	12.8161	999	19.3822	14.1224	18.8085	17.178	15.3685	14.9869	14.4125	999	21.251	999	21.5193	17.5647	18.8733	13.8942	19.2332	999	19.0069	999	999	13.3133	14.6841	13.1037	999	999	999	13.7073	12.2208	15.4588	26.3151	999	999	999	999	999	18.2303	17.5035	18.155	14.4509	999	999	18.1349	18.3683	16.5486
Lab_2_CT1DAP-161011_D12_S84	17.2606	17.5857	21.9072	999	18.0694	21.3325	20.1259	17.9417	999	18.2074	999	16.9436	999	999	16.936	999	22.154	999	999	999	19.9203	999	19.1047	999	22.8841	999	17.7973	17.9019	999	999	999	999	18.4739	999	999	999	999	999	999	999	999	999	999	17.727	999	999	19.4689	18.7746	16.3912
Lab_2_CT1DAP-161011_D12_S85	10.1722	10.4854	13.4065	19.3247	12.3213	22.1424	18.3887	12.8235	15.8988	14.9392	14.3225	14.2019	18.3177	999	17.5888	999	15.9939	999	15.7919	18.4727	19.7221	999	16.3843	19.3105	18.0177	16.6129	14.3302	16.7582	19.8648	999	999	15.1972	13.6087	999	999	999	999	999	999	999	17.3463	16.6569	15.9134	12.9926	999	999	17.8593	18.5364	15.7137
Lab_2_CT1DAP-161011_D12_S86	11.4801	13.2703	13.2073	19.5392	11.5237	21.7766	19.4377	14.3075	17.7022	14.0861	15.1327	15.8532	13.7014	999	19.8046	999	17.1549	14.776	15.2415	13.458	18.5743	19.2108	17.3947	999	21.8474	13.2596	14.7358	14.9877	17.9443	999	999	14.9424	12.4875	999	20.7339	999	999	999	999	999	999	17.489	17.9834	14.2027	999	999	17.402	999	17.9025
Lab_2_CT1DAP-161011_D12_S87	11.1917	10.5475	13.9523	999	12.0264	24.3207	999	14.1157	18.6178	15.0043	16.4831	16.6728	13.2897	999	17.5369	999	16.898	14.968	15.6075	16.1797	18.6397	999	18.566	999	999	16.7841	14.2484	15.7413	17.1439	999	999	14.5222	13.7909	18.6259	23.5388	999	999	999	999	999	16.3427	18.0539	19.5073	14.4969	999	999	18.5013	17.3889	16.3635
Lab_2_CT1DAP-161011_D12_S88	11.5951	12.3695	17.814	20.664	13.9742	25.8818	22.2026	15.1971	15.5592	16.2884	15.328	14.777	18.9027	999	18.0604	999	17.0976	16.4057	999	999	20.931	999	17.594	999	21.6431	999	15.2304	17.7905	999	999	999	19.5872	14.7851	16.8926	999	999	999	20.4828	999	999	16.1176	17.371	999	18.042	999	999	18.884	17.5977	16.4001
Lab_2_CT1DAP-161011_D12_S89	13.0896	13.2626	15.301	19.3622	14.5731	22.0296	18.1815	15.5543	999	17.3244	16.2398	16.3767	999	999	20.8309	999	17.0199	999	999	999	18.5619	999	17.8552	999	18.9722	18.8275	13.9057	15.5215	19.2764	999	999	17.9489	16.977	999	999	999	24.5381	27.8647	999	999	999	18.2392	18.5354	16.9355	999	999	17.3944	17.3594	16.5883
Lab_2_CT1DAP-161011_D12_S90	10.557	10.5288	13.6134	19.6252	11.7409	24.2088	17.4894	12.3025	15.4302	14.1391	14.7013	14.0725	13.3084	999	16.2281	999	16.8935	14.3269	14.8133	14.9569	18.1186	999	16.2215	999	19.9145	18.5297	14.719	12.3148	17.7696	999	999	13.9486	12.2758	17.8042	999	999	999	999	999	999	16.6246	17.6566	15.7707	13.0264	999	999	17.4387	17.0496	15.4241
Lab_2_CT1DAP-161011_D12_S91	14.8676	16.1287	17.9471	999	17.4085	999	999	17.575	999	999	17.9298	999	999	999	999	999	999	19.8714	19.0082	999	19.8575	999	22.0622	999	999	999	17.4459	18.6586	999	999	999	18.2855	999	19.1555	999	999	999	999	999	999	999	999	999	999	999	999	999	999	999
Lab_2_CT1DAP-161011_D12_S92	10.1199	11.5055	12.9305	19.1857	12.0087	22.7598	18.4812	12.762	15.7176	14.52	15.2673	13.7018	16.0529	999	19.3546	999	17.4177	19.1944	15.807	15.8285	19.7728	999	16.7356	999	20.0988	15.2186	13.7779	12.6366	17.9913	999	999	14.2254	12.3818	18.4041	22.4017	999	999	999	999	999	17.5007	17.5568	17.8095	16.1934	999	999	17.9541	21.0824	16.5485
Lab_2_CT1DAP-161011_D12_S93	10.7209	13.3506	13.1141	19.5502	11.612	22.3496	19.0182	13.7279	17.1075	13.8494	14.6525	15.1774	13.3538	999	18.0685	999	19.5461	14.4046	15.4346	16.2103	999	999	18.1029	999	999	13.8166	14.0093	14.339	17.4753	999	999	13.7805	12.0143	18.8322	23.3052	999	999	999	999	999	999	999	19.2665	14.7188	999	999	19.0642	999	17.131
Lab_2_CT1DAP-161011_D12_S94	10.3564	10.1307	14.801	21.2319	11.7739	23.4802	19.3236	13.0627	15.5748	15.6587	14.0277	13.3206	15.9737	999	17.5082	999	17.3929	16.4747	16.0657	16.0114	22.7047	999	16.4936	999	17.5841	17.1049	13.4819	12.7886	17.5316	999	999	15.6114	14.1821	999	999	18.5244	999	999	999	999	17.0863	16.9752	16.4225	16.4801	999	999	18.2431	16.7427	15.3886
Lab_2_CT1DAP-161011_D12_S95	11.6641	10.7411	12.8541	18.705	11.8796	24.2464	999	13.2366	999	14.8468	15.1472	15.5762	13.088	999	18.92	999	21.9908	14.6706	15.3144	14.0611	18.339	999	18.2767	999	25.0725	14.9283	13.5855	13.7664	19.051	999	999	14.0766	12.7345	16.5694	26.261	999	999	999	999	999	999	22.688	19.4087	15.0296	999	999	19.3733	17.1278	17.0263
Lab_2_CT1DAP-161011_D12_S96	10.7591	11.2723	13.5205	23.1075	12.1635	21.7122	999	13.5861	999	13.1332	15.4877	17.3449	12.8836	999	23.0545	999	17.3497	15.1521	14.2899	12.7467	20.0751	999	18.2469	999	19.043	16.0585	13.846	13.8372	18.0607	999	999	13.6275	12.1989	18.5353	999	999	999	999	999	999	999	20.9055	18.3513	14.8631	999	999	18.4182	17.268	15.8768
Lab_3_CT1DAP-161018_D13_S01	11.3034	11.527	13.9435	18.3358	13.3318	20.6859	18.9064	14.0327	16.1849	14.9327	14.5279	13.0954	16.9578	999	999	999	16.2375	18.9422	15.8888	18.0749	17.9001	999	16.3063	999	19.1996	16.493	14.6502	12.517	18.6707	999	999	15.5095	12.2401	19.458	999	999	19.9222	999	16.392	999	18.4907	17.0452	16.6036	16.9186	999	999	17.7409	18.9587	16.5791
Lab_3_CT1DAP-161018_D13_S02	9.99493	10.9157	14.3886	18.6629	10.9795	20.6653	17.3412	12.5991	15.5313	15.1505	15.1492	15.879	12.6848	999	16.1508	999	16.2532	13.8323	14.5056	15.781	17.4602	999	17.0869	999	18.8935	14.5024	12.7827	13.1451	17.2402	999	27.7433	15.7324	11.4664	999	18.4706	999	23.1996	999	999	999	999	16.121	20.3527	14.2675	999	999	17.3877	17.3347	15.7602
Lab_3_CT1DAP-161018_D13_S03	9.69263	10.0515	11.6609	19.1389	10.5279	19.2948	17.4375	11.7206	14.3032	13.9106	13.1785	13.2859	12.1486	999	16.2629	999	15.5939	14.208	15.0442	13.3081	16.9397	999	15.9064	999	18.5711	11.7258	12.4089	11.8019	16.1639	999	999	12.4179	10.7496	19.2933	25.5448	999	999	999	17.4406	999	17.2997	15.1298	18.5128	12.7337	999	999	16.4264	15.8312	14.7942
Lab_3_CT1DAP-161018_D13_S04	10.7539	11.8896	12.2157	999	11.372	20.7271	18.0923	13.0425	999	13.1933	14.6479	15.1558	13.5249	999	18.1333	999	15.7816	13.2525	14.6829	12.394	19.1869	999	17.9334	999	18.9932	13.8354	13.0397	12.6241	16.7967	999	999	12.4415	12.3997	18.9683	20.5165	999	22.7314	999	999	999	999	17.2989	16.2089	13.4224	999	999	18.1514	17.0259	15.6763
Lab_3_CT1DAP-161018_D13_S05	10.7237	11.951	14.2358	17.9055	11.2555	23.2226	18.4734	13.6547	16.3068	14.3315	13.543	14.2789	12.6461	999	16.6608	999	16.7931	13.8794	15.9988	13.7179	18.7576	999	17.3749	999	999	12.4304	12.4915	13.8381	19.8287	999	999	13.6202	11.28	14.7972	999	999	23.6773	999	999	999	999	18.2938	18.2922	14.6499	999	999	16.2233	18.1035	15.3907
Lab_3_CT1DAP-161018_D13_S06	10.7341	10.9137	15.6506	18.005	11.0918	21.5919	18.243	13.8035	15.9386	14.5493	12.3857	14.6254	13.0239	999	14.5191	999	15.0816	14.5562	15.3266	13.1907	19.3984	18.3146	16.6736	999	18.873	13.2528	12.9918	11.9156	16.5945	999	999	12.8259	11.1121	999	999	999	999	999	999	999	999	15.8167	18.9935	14.7521	999	999	16.5123	15.4314	14.725
Lab_3_CT1DAP-161018_D13_S07	10.3723	11.5384	12.5705	18.5174	10.8993	19.7283	16.3332	13.1327	999	12.6921	13.8287	14.6417	13.7362	999	14.9324	999	14.8463	13.3464	16.3445	13.9521	16.2896	999	16.7965	999	17.4889	13.8822	12.7433	12.3115	15.3882	999	999	12.6946	10.9689	17.4928	999	999	999	999	999	999	999	15.0619	17.4143	13.8518	999	999	15.6115	15.4664	14.303
Lab_3_CT1DAP-161018_D13_S08	10.9759	10.4682	14.5815	999	11.4579	22.2779	18.2115	12.751	15.7942	13.8885	15.5404	15.3698	13.1811	999	999	999	19.4878	15.0567	16.8266	14.5862	17.5133	999	17.8641	999	18.5506	15.2572	13.5928	13.1092	999	999	999	13.0066	12.6594	16.435	999	999	999	999	999	999	999	16.9638	16.6133	12.9118	999	999	18.2943	19.5254	16.5027
Lab_3_CT1DAP-161018_D13_S13	10.7112	11.1389	14.2829	19.7465	11.3096	18.6807	16.9213	14.1958	16.2994	16.1596	15.6357	15.2343	15.4941	999	15.568	999	16.4075	14.2822	14.6178	16.5246	17.0744	999	16.7681	999	18.6352	18.1127	14.6594	14.1134	17.0456	999	18.7065	12.8418	15.2107	14.3289	999	999	999	999	17.5419	999	18.699	15.9658	17.6857	13.583	999	999	18.155	17.5216	15.3764
Lab_3_CT1DAP-161018_D13_S14	10.738	11.633	14.1978	999	11.4657	21.7771	16.5649	12.9102	16.4868	14.3991	13.8812	14.2691	13.2414	999	18.9546	999	16.4442	13.8416	15.0711	11.7998	18.6782	999	18.826	999	18.7781	12.6895	12.9889	12.8752	18.1787	999	999	13.423	11.6115	16.2667	19.9004	999	23.1988	999	999	999	999	16.1071	15.7058	13.4666	999	999	16.7955	17.7613	15.9984
Lab_3_CT1DAP-161018_D13_S15	10.2621	9.49715	18.774	999	14.4653	20.0164	16.2945	13.8789	14.8246	14.4387	14.9459	16.6345	14.6531	999	15.4016	999	15.6636	14.7155	13.9781	16.779	17.5261	999	19.6817	999	19.0826	999	14.7939	18.5786	999	999	999	13.2109	14.5408	16.4699	999	999	23.4335	999	17.3194	999	999	17.8543	16.131	12.9111	999	999	17.6018	16.6445	15.5286
Lab_3_CT1DAP-161018_D13_S16	9.44294	10.5668	15.1449	18.6604	13.317	22.2474	17.2327	14.5111	14.7445	14.7489	15.3111	13.7512	999	999	15.316	999	16.1236	13.7003	14.3546	999	17.2364	999	15.847	999	18.4019	999	14.6099	18.1835	15.7489	999	27.0859	16.1043	12.6495	18.5629	28.7246	999	23.7539	999	999	999	16.3877	16.5716	999	11.1819	999	999	16.817	18.2211	15.5941
Lab_3_CT1DAP-161018_D13_S17	10.3042	10.5485	15.492	21.4005	12.1683	20.0624	16.5072	13.5651	14.7946	13.9952	13.7423	14.9646	14.6585	999	15.6784	999	16.0899	18.0341	14.4127	15.8811	21.5762	999	15.9008	999	19.8713	17.7282	13.8212	14.3903	16.2281	999	999	13.2451	12.9162	15.337	25.8762	999	23.3395	999	15.9659	999	16.101	17.0926	17.5427	13.2851	999	999	16.8245	16.3047	14.8138
Lab_3_CT1DAP-161018_D13_S18	10.3808	13.187	12.6351	19.9468	11.8496	20.6527	21.9104	12.9466	14.6596	13.3817	14.6701	15.2802	12.1399	999	15.6747	999	16.6415	13.9781	14.8622	15.3945	999	999	19.3619	999	18.0875	14.9265	13.3283	13.6543	17.8808	999	999	12.6702	11.6479	15.9187	999	999	20.295	999	999	999	999	16.7618	999	13.9845	999	999	17.5101	18.5773	16.2472
Lab_3_CT1DAP-161018_D13_S19	10.2709	9.55964	16.8799	19.2978	12.858	17.9133	17.5772	15.3929	999	9.26301	11.0237	11.2961	999	999	15.7432	999	17.4367	999	14.0334	999	17.0447	999	17.1903	16.6716	17.1261	999	16.5197	17.9997	999	999	999	999	16.0623	999	21.2249	999	20.7504	999	999	999	999	16.5677	999	15.4672	999	999	16.9684	16.9761	15.5257
Lab_3_CT1DAP-161018_D13_S20	12.9051	13.044	16.0506	21.5384	14.0293	18.4157	21.5185	13.3407	17.1428	16.0516	14.587	14.8969	999	999	16.7427	999	16.0773	24.4053	999	999	16.9504	999	18.9588	999	17.2922	999	14.0117	13.5272	18.2925	999	999	16.8719	15.5951	999	999	999	999	24.2834	999	999	999	16.5718	18.6791	15.4929	999	999	17.5177	16.3081	14.9995
Lab_3_CT1DAP-161018_D13_S25	10.8406	11.6574	15.0178	999	10.8367	999	19.5393	13.3115	999	14.1105	12.4776	14.5937	12.8546	999	16.5828	999	16.223	15.2279	14.8427	12.7865	17.1784	999	17.161	999	999	13.7714	12.7868	13.1754	17.1364	999	999	12.44	11.0577	17.0256	28.7287	999	23.2612	999	21.5661	999	999	16.1688	999	15.6934	999	999	17.1742	17.2949	16.2962
Lab_3_CT1DAP-161018_D13_S26	10.367	12.4252	13.893	999	11.762	19.512	18.0922	12.895	16.7813	14.1024	14.4784	14.98	12.6395	999	15.3459	999	16.0891	13.483	15.3266	14.9153	17.0248	999	17.301	999	17.995	11.6249	13.9318	12.8627	16.0546	999	999	12.9053	11.3727	999	25.6591	999	999	22.639	999	999	999	16.0754	17.7289	12.5211	999	999	16.9615	18.7386	15.1789
Lab_3_CT1DAP-161018_D13_S29	10.0444	12.6077	12.8547	21.4842	11.3041	999	17.5666	12.7226	14.9523	13.5634	14.5311	15.027	12.5994	999	15.2007	999	16.4479	14.2607	14.5415	14.5076	18.4331	999	18.8744	999	20.0513	14.7731	13.5132	13.4219	16.0377	999	999	11.9449	10.9308	16.2088	24.8011	999	18.6621	999	17.6863	999	999	999	17.7179	14.2674	999	999	17.6027	18.0429	15.1866
Lab_3_CT1DAP-161018_D13_S30	10.358	11.5875	14.1206	19.2222	11.0328	22.2727	19.2422	12.5628	16.0758	14.3684	14.3346	14.4933	12.0724	999	15.5858	999	16.4957	14.4527	15.124	16.1497	999	999	16.0981	999	17.7675	14.3979	13.1841	14.2386	16.856	999	999	13.2695	11.4955	15.8207	999	19.8259	999	999	999	999	17.7402	16.1077	17.1498	13.757	999	999	16.5825	17.7245	16.5861
Lab_3_CT1DAP-161018_D13_S31	8.95749	10.7517	14.2864	14.9184	11.0367	18.4399	17.4609	12.2659	14.8586	12.9034	13.6986	14.1875	999	999	15.7847	999	15.8323	999	999	999	17.7549	999	16.7436	999	16.1472	999	16.3463	16.3371	16.1556	999	999	16.9447	14.9859	15.8237	24.8612	999	999	999	18.2039	999	16.6527	16.8517	16.1093	15.2515	999	999	16.385	16.3852	15.8424
Lab_3_CT1DAP-161018_D13_S37	9.75629	10.295	15.4656	20.7388	12.3933	24.8735	17.9223	13.6452	16.6771	14.1494	15.5976	13.5234	15.6296	999	16.6466	999	16.6416	14.3268	14.4839	16.8914	19.2692	999	15.0891	999	20.6349	999	14.0255	16.5397	16.4819	999	999	13.4481	12.6518	999	999	999	22.3009	999	16.6738	999	15.5203	15.8347	999	12.3265	999	999	16.5787	15.9709	15.7479
Lab_3_CT1DAP-161018_D13_S38	10.5773	10.0356	14.4721	18.8937	11.5468	28.3094	999	12.8948	16.3636	13.3097	13.2163	15.1493	12.4984	999	17.323	999	16.4577	13.4866	14.5723	15.0819	17.9306	999	17.7218	999	19.4308	13.0346	12.8867	13.0561	17.6674	999	999	12.6884	12.6449	999	999	999	22.5631	18.2543	999	999	999	18.5259	999	14.297	999	999	17.4246	17.9749	15.3883
Lab_3_CT1DAP-161018_D13_S39	10.7869	12.1242	13.8523	17.7125	11.6514	20.4407	17.2904	12.3362	999	13.5853	15.5254	15.6025	12.5023	999	16.5927	999	15.7629	13.3211	15.009	11.6316	16.9945	999	16.7835	999	18.5361	15.6019	13.1318	15.5562	19.7088	999	999	13.5884	11.7716	19.0179	22.2327	999	23.4421	999	999	999	999	16.3852	19.1663	14.4116	999	999	16.909	16.6361	15.5871
Lab_3_CT1DAP-161018_D13_S40	18.8024	17.1352	999	999	999	999	999	999	999	25.8991	999	999	999	999	999	999	999	999	999	999	999	999	18.6034	999	999	999	999	999	999	999	999	18.1416	999	999	999	999	999	999	999	999	999	19.6611	999	999	999	999	999	999	17.7588
Lab_3_CT1DAP-161018_D13_S41	14.1081	12.9506	14.1285	19.4583	14.2332	999	999	15.5062	16.7517	17.5942	999	999	999	999	999	999	999	999	16.2297	999	999	999	15.1767	999	18.471	999	999	17.1402	16.677	999	999	999	15.0942	999	21.4563	999	999	23.1158	999	999	16.8659	16.274	999	15.5498	999	999	999	16.4957	16.3395
Lab_3_CT1DAP-161018_D13_S42	10.9522	12.212	13.7861	18.7015	9.37548	20.2159	17.5419	13.5214	999	13.8344	15.0112	16.3052	12.9645	999	15.836	999	15.7076	13.1956	16.3943	14.438	17.9363	999	17.0701	999	18.6901	16.3092	13.1569	12.8834	17.2246	25.7543	999	13.5787	12.2087	17.9072	28.0029	999	20.8421	999	999	999	999	17.4157	17.2494	13.4508	999	999	17.5173	16.562	15.8636
Lab_3_CT1DAP-161018_D13_S43	10.2884	12.5731	13.2104	17.918	11.0033	19.3811	999	12.8525	15.8757	13.0347	14.1528	15.2858	12.4011	999	15.0077	999	15.017	14.5321	15.205	14.9874	16.8717	999	16.5666	999	18.2755	17.7803	12.5978	12.3014	16.9095	999	999	11.9949	12.1614	13.3746	999	999	999	999	999	999	999	15.4998	17.7214	13.5363	999	999	16.3542	18.4914	15.6182
Lab_3_CT1DAP-161018_D13_S49	9.29054	9.49145	12.2664	17.7069	10.3329	18.9705	16.3993	11.8852	14.3697	14.5861	14.1186	13.4796	12.2348	999	14.959	999	14.719	14.6755	13.2629	17.7186	16.4672	999	16.2689	999	19.3288	999	13.0482	12.5613	16.2171	999	18.5552	11.1361	13.1139	12.7346	999	999	999	999	16.4528	999	16.0468	15.6235	18.8383	12.1379	999	999	15.2265	14.94	14.0408
Lab_3_CT1DAP-161018_D13_S50	9.4442	9.94887	11.8266	18.2481	9.78507	20.201	19.0665	11.7937	14.5701	13.2694	13.0591	13.4211	12.4724	999	14.6739	999	15.4492	12.8679	14.3607	11.956	17.8467	999	16.669	999	17.9276	12.6922	12.2668	11.8702	15.9912	999	999	12.0543	10.7672	13.9151	999	999	999	26.6063	999	999	999	16.4161	17.9718	13.2742	999	999	16.0929	16.8746	14.5852
Lab_3_CT1DAP-161018_D13_S51	10.6591	10.9584	13.2184	19.4142	11.3123	20.2294	18.0809	13.2359	16.4507	12.5542	13.6799	15.1821	12.3552	999	16.7991	999	18.6051	14.2495	14.5142	14.9256	999	999	17.5833	999	19.0374	14.0946	12.6948	12.4877	18.0256	999	999	12.8584	12.586	12.2296	999	999	999	999	999	999	16.4824	18.1451	999	14.0601	999	999	17.0329	15.7941	15.5777
Lab_3_CT1DAP-161018_D13_S52	8.75525	7.10284	12.3622	19.1582	11.5982	20.9058	17.6412	15.6285	999	13.6612	15.1967	15.2879	17.6662	999	16.2717	999	15.7955	999	999	17.9505	17.2841	999	17.288	999	19.2438	999	15.716	16.9438	16.5682	999	999	18.2745	11.0822	999	20.5311	999	999	27.3622	16.2269	999	15.4475	15.851	999	15.5629	999	999	17.5109	16.2282	15.0318
Lab_3_CT1DAP-161018_D13_S53	9.67486	11.0605	11.8304	19.7987	10.598	21.3787	16.7746	13.1127	999	14.3149	13.0807	14.9139	12.4838	999	15.4673	999	15.8002	15.0192	14.7099	13.4977	17.1779	999	16.4639	999	18.1243	13.1205	12.6085	12.8134	16.2497	999	999	13.8645	10.842	13.4742	22.0991	999	23.1171	999	17.3552	999	999	15.7948	999	14.1753	999	999	16.1233	16.1007	15.2334
Lab_3_CT1DAP-161018_D13_S54	9.52569	9.84545	12.9222	18.038	9.93116	17.4979	17.9119	10.7246	18.0779	12.7802	13.4562	14.9764	11.5235	999	16.6441	999	16.3475	13.432	14.1142	11.557	18.8511	999	16.8828	999	17.7548	13.1548	11.7227	13.2634	999	999	27.8822	12.6229	11.6893	13.7144	18.2851	999	19.1858	999	18.2852	999	999	15.6345	17.4443	13.1757	999	999	16.2832	16.0156	14.9287
Lab_3_CT1DAP-161018_D13_S55	17.3725	17.9699	20.2231	999	999	999	999	999	999	999	999	999	999	999	999	999	999	999	999	999	999	999	999	999	999	999	18.8649	17.6787	18.1503	999	999	999	999	999	999	999	999	999	999	999	999	999	999	999	999	999	999	999	17.8614
Lab_3_CT1DAP-161018_D13_S61	10.0893	11.8092	15.23	21.9089	14.1762	19.7327	18.2699	14.336	14.2685	15.2524	16.1332	15.3542	999	999	14.9299	999	15.2939	14.3938	14.1273	999	18.029	999	15.7804	999	18.1974	999	14.8072	16.8182	16.3465	999	999	16.2547	13.3775	14.6971	999	999	22.9669	999	999	999	999	16.2772	999	12.5523	999	999	17.6321	15.9931	14.4666
Lab_3_CT1DAP-161018_D13_S62	10.3624	10.6688	12.271	20.2238	11.3253	20.3196	18.0762	13.1758	999	12.7101	15.0169	13.5167	13.5934	999	16.0976	999	16.1124	15.2963	16.8985	13.4767	18.0174	999	18.2501	999	17.8224	14.611	12.9355	12.5451	17.8036	999	999	14.5659	11.6402	999	22.8161	999	999	999	999	999	17.7863	16.5062	16.2203	13.7622	999	999	16.2529	16.4377	15.9787
Lab_3_CT1DAP-161018_D13_S63	10.3736	11.9541	13.0274	999	11.6799	20.6872	17.4376	12.8905	17.1872	14.5861	14.6744	15.1486	12.2415	999	15.2884	999	15.992	14.0511	14.7784	11.4799	17.5178	999	16.6134	999	19.0285	13.6568	12.7789	13.5959	16.3908	999	999	13.5315	11.542	999	999	999	999	999	999	999	999	16.7238	15.4971	13.9761	999	999	17.2266	16.8694	15.2278
Lab_3_CT1DAP-161018_D13_S64	10.1169	9.66421	13.6625	18.4907	10.3946	22.4476	17.6895	12.2754	15.5086	12.5038	14.332	15.4359	12.0761	999	16.4324	999	15.6295	13.0298	14.7647	13.4233	16.8149	999	16.3845	999	19.9481	18.0131	12.6465	13.415	16.4085	999	999	12.3487	11.2299	999	20.2132	999	999	999	999	999	17.0887	15.6672	16.7339	13.3637	999	999	16.7722	16.1338	15.3537
Lab_3_CT1DAP-161018_D13_S65	8.01515	8.77646	10.9892	17.3617	9.06134	22.0094	15.9497	10.6112	16.6769	12.0742	12.7948	13.251	11.4109	999	14.946	999	14.3394	12.4056	12.9938	14.639	15.938	999	14.8518	999	16.7219	11.8273	11.4993	11.9364	16.5181	999	999	10.6193	10.6616	12.4006	21.0603	999	999	999	999	999	15.3954	14.9424	15.5996	11.3098	999	999	15.2822	15.9878	13.6641
Lab_3_CT1DAP-161018_D13_S66	9.4324	10.6651	12.4718	21.5261	10.0567	16.7349	17.2371	12.0945	16.6416	12.4549	12.8372	15.1176	11.1387	999	15.2928	999	14.1058	13.0335	12.8476	13.3341	15.5514	999	15.8456	999	16.9095	12.9207	13.2413	12.1003	17.3125	999	999	11.9897	11.0092	12.2632	22.2266	999	999	999	999	999	16.8409	15.0059	999	13.0713	999	999	15.5386	14.7722	14.2647
Lab_3_CT1DAP-161018_D13_S67	9.80019	11.0669	14.7016	18.1411	10.3486	22.042	16.454	13.6413	999	12.8566	13.0919	15.1758	12.2385	25.8232	15.9113	999	15.9669	13.6046	15.8861	11.8914	18.2058	999	15.7595	999	23.212	12.6909	14.3672	13.372	15.8445	999	999	14.0974	11.2274	15.3989	999	999	999	999	18.5303	999	17.8375	16.4123	17.7589	14.0128	999	999	16.7093	16.2161	15.4305
Lab_3_CT1DAP-161018_D13_S73	10.2926	12.2177	14.8169	999	11.2465	22.5391	17.6609	13.4381	15.854	13.6946	14.7116	15.8092	12.7753	999	999	999	15.9957	14.4521	14.4954	15.1707	18.0152	18.3606	17.0538	999	20.9817	999	13.9122	14.4438	17.6077	999	999	13.7725	12.9382	17.1674	22.7021	999	999	999	15.6567	999	17.5046	17.5273	999	13.0822	999	999	19.1264	16.4385	15.0581
Lab_3_CT1DAP-161018_D13_S74	10.855	11.1353	13.321	19.2765	11.7306	23.4763	17.1988	12.9993	15.6996	13.6534	15.3542	15.1556	13.0937	999	16.1138	999	16.9768	15.6142	15.579	12.4618	19.1974	999	18.6502	999	19.2244	16.1288	14.9188	14.8439	17.2418	999	999	14.1887	12.0344	999	22.3249	999	999	999	999	999	999	16.4099	16.6017	14.5342	999	999	16.5669	16.9906	15.2887
Lab_3_CT1DAP-161018_D13_S75	10.2577	12.1045	13.0134	18.2675	11.3775	21.4085	17.0074	13.0581	16.4773	13.3481	15.5289	15.442	12.8345	999	15.6481	999	17.8625	14.7213	16.2523	15.1559	17.2903	999	16.0143	999	19.4811	14.9105	13.6559	14.7099	15.8605	999	999	13.4837	11.4733	14.6543	999	999	21.9533	999	999	999	999	15.6096	18.2314	13.8276	999	999	16.9199	15.3716	14.6116
Lab_3_CT1DAP-161018_D13_S76	10.4994	11.2565	13.1774	19.0714	10.679	19.7623	17.7922	12.8786	16.8832	12.9408	13.3772	13.8759	12.6827	999	14.709	999	14.7644	13.6596	15.0964	13.954	18.2134	999	16.6049	999	19.7381	12.0918	13.0887	12.3919	18.4926	999	999	12.6875	10.7888	999	999	999	20.1773	999	999	999	17.8121	15.4606	17.63	13.253	999	999	15.7338	16.4171	14.1685
Lab_3_CT1DAP-161018_D13_S77	9.34458	9.97609	12.7616	20.8105	9.96832	18.0345	20.9156	12.4327	17.4123	12.5672	13.8304	13.7121	11.8232	999	15.2628	999	15.6309	13.0757	13.3713	14.3718	17.3399	999	16.3717	999	17.9368	13.3353	12.6159	13.1557	17.0461	999	999	11.4787	11.0035	13.2184	19.2434	999	21.7956	23.6514	17.7251	999	999	16.0314	18.6871	12.84	999	999	15.8439	15.8615	14.3645
Lab_3_CT1DAP-161018_D13_S78	9.93589	9.88344	15.1691	999	10.3515	999	999	13.2376	16.931	15.5427	14.9105	14.3903	12.6684	999	16.1222	999	15.916	13.0762	14.677	12.5693	999	999	17.1094	999	999	13.8382	13.6403	13.1671	16.8786	999	999	14.5604	11.8229	999	20.6665	999	999	999	999	999	17.4559	15.2449	999	14.2904	999	999	16.5167	19.308	15.4166
Lab_3_CT1DAP-161018_D13_S79	10.2373	12.5674	14.1483	18.773	11.4215	19.7256	18.8501	13.5589	19.7739	15.2257	15.8317	15.8734	12.4731	999	18.3644	999	16.6758	14.8377	16.4313	14.9651	18.0348	999	17.6043	999	19.8796	14.393	13.7646	13.0464	18.5296	999	999	12.9085	12.0618	15.0227	999	999	999	999	999	999	999	18.867	999	13.8863	999	23.1677	16.1632	999	15.1853
Lab_3_CT1DAP-161018_D13_S85	10.8824	11.8203	13.3133	19.0749	11.842	20.3247	16.7981	13.0792	16.97	13.3741	14.8953	14.1915	12.979	999	15.4178	999	999	14.4095	15.8601	15.5247	18.2225	999	17.4724	999	20.4469	13.7663	14.3957	15.365	999	999	999	12.5135	12.0075	19.1073	27.4426	999	999	999	999	999	999	16.6919	999	13.7401	999	999	16.7283	16.1022	15.5964
Lab_3_CT1DAP-161018_D13_S86	10.5766	10.9314	14.8846	20.906	12.6228	19.1218	17.6958	13.7226	16.4218	14.4492	15.2109	14.1003	14.0168	999	15.9435	999	16.0719	15.7602	15.1823	14.7795	17.8587	999	15.8493	999	18.4157	14.0416	13.44	14.7143	18.1095	999	999	13.8042	12.5416	16.115	26.013	999	999	999	999	999	18.3343	16.7517	18.8047	14.5697	999	999	17.265	17.0176	15.8426
Lab_3_CT1DAP-161018_D13_S87	10.5915	11.4877	13.3871	18.8153	12.0704	19.6078	17.7057	13.1646	16.2657	13.3965	14.9084	15.0171	13.9268	999	15.7173	999	16.8609	15.3106	14.1565	14.1249	17.397	999	16.5215	999	18.6633	12.3634	13.2003	13.2214	17.7667	999	999	13.0883	10.8971	18.5931	23.592	999	999	25.0645	999	999	17.5514	16.3726	17.8655	13.7589	999	999	16.1538	16.2795	15.4128
Lab_3_CT1DAP-161018_D13_S88	10.5014	11.7276	13.3822	20.8652	11.3574	19.3642	999	12.9789	15.9462	13.9385	13.9158	15.4432	13.3918	999	16.7468	999	16.0958	13.5955	14.8683	999	17.2484	999	16.7263	999	999	13.3871	14.0707	14.1719	16.2721	999	999	13.5722	11.7081	16.5251	23.9957	999	22.4208	999	18.1346	999	999	15.9795	17.7464	13.4162	999	999	16.2681	17.1815	15.3937
Lab_3_CT1DAP-161018_D13_S89	10.4487	11.0989	13.5418	19.9296	10.3368	20.195	22.1654	14.3448	16.0597	14.2399	13.4977	15.9535	12.8188	999	16.0618	999	16.4034	14.3419	15.0762	12.3818	17.4564	999	999	999	999	14.0601	13.6586	13.1519	16.5465	999	999	12.9139	11.0111	16.0288	999	999	999	999	999	999	18.0176	17.1328	17.0558	13.7016	999	999	16.7293	17.7693	16.2428
Lab_3_CT1DAP-161018_D13_S90	10.1065	10.9115	12.4716	19.6579	11.0133	18.8699	21.1337	13.2991	16.2517	13.2062	14.1254	15.0975	12.5987	999	19.6972	999	17.5983	14.4881	14.2676	12.71	17.7504	999	16.7403	999	19.7793	13.9899	13.2816	13.1877	17.8681	999	999	13.1194	12.0741	13.8277	21.6407	999	999	999	17.4006	999	18.7008	16.7972	17.4196	12.7853	999	18.6238	16.8961	19.3729	15.6781
Lab_3_CT1DAP-161018_D13_S91	9.90725	11.7976	12.9748	21.2202	10.5122	20.8257	21.7713	13.0752	15.4308	13.0882	14.1247	15.4123	12.4438	999	15.8671	999	15.9866	14.2847	15.8285	11.7365	17.5272	999	15.8174	999	19.4576	13.1016	12.2231	13.4167	16.4339	999	999	12.9384	11.5997	17.5651	999	999	23.0799	999	999	999	18.2479	15.9505	18.8612	13.9677	999	999	18.2557	16.166	15.0441
Lab_4_CT1DAP-161025_D13_S01	10.5972	11.8392	12.9237	19.3236	11.365	21.9581	16.4524	12.9309	16.8276	13.2896	13.535	18.1282	13.436	999	15.7259	999	15.7211	15.4021	15.7897	15.4423	17.311	999	16.2129	999	18.438	14.8934	13.2478	13.904	999	999	999	13.4386	13.2395	13.9206	20.2789	999	25.7046	999	999	999	999	16.1255	17.8205	14.2887	999	16.3929	16.5754	17.0569	15.6717
Lab_4_CT1DAP-161025_D13_S02	10.3002	11.0482	14.3108	20.7305	11.6902	22.8493	19.0443	13.4257	15.8206	14.0157	14.4467	14.866	13.7186	999	999	999	15.8829	16.3931	16.1236	16.4634	16.9544	999	15.9849	999	18.427	13.2268	14.1899	15.2711	17.6885	999	999	13.6701	12.4968	17.3068	20.358	999	999	999	999	999	17.3771	16.8235	999	13.9704	999	999	16.5883	18.0885	15.6685
Lab_4_CT1DAP-161025_D13_S03	10.1422	11.0943	13.025	18.0798	11.1671	17.1924	17.7451	12.8023	15.8119	14.1661	14.7262	13.4708	13.3951	999	15.183	999	16.5653	13.8635	15.0912	15.4286	16.9588	999	16.1946	999	15.7253	12.6687	11.8338	13.243	15.9772	999	999	13.9439	11.383	17.3466	999	999	19.1375	999	16.3628	999	999	16.4517	15.4911	13.7254	999	999	17.2338	16.4176	14.8249
Lab_4_CT1DAP-161025_D13_S04	11.6751	13.8645	15.8451	18.8741	14.3754	18.344	17.6897	14.4547	16.5045	16.8818	19.2031	15.6813	999	999	15.5098	999	15.7066	16.2483	17.3332	999	17.4993	999	16.4574	999	17.303	14.8694	15.1868	15.899	15.4835	999	999	18.4983	13.9643	16.7906	999	999	23.4125	999	999	999	999	999	999	13.3495	999	999	18.1279	16.8957	16.5578
Lab_4_CT1DAP-161025_D13_S05	11.2505	11.9601	14.0415	999	11.785	19.1115	999	13.4864	999	14.5741	14.1611	16.4335	15.0724	999	17.229	999	17.2618	15.4939	16.5219	16.3566	18.4899	999	17.4554	999	17.5792	17.2768	14.067	13.7172	16.8535	999	999	13.7612	12.7278	14.8223	999	999	999	999	999	999	999	16.8801	18.7976	13.8484	999	999	16.734	17.6029	16.1199
Lab_4_CT1DAP-161025_D13_S06	15.679	15.9778	18.5523	20.0113	14.992	22.3572	20.7436	16.397	999	15.7663	999	15.8326	999	999	17.6623	999	15.9307	999	999	999	18.5203	999	18.0349	999	21.7891	999	16.5138	18.6086	16.4139	999	999	999	16.8138	999	999	999	23.2251	999	999	999	999	17.0726	999	18.529	999	999	15.9064	16.7191	15.8486
Lab_4_CT1DAP-161025_D13_S07	10.1798	11.3602	15.8977	15.4337	11.9565	999	20.935	12.8299	15.5207	12.9548	14.3325	14.4361	999	999	16.5223	999	999	999	999	999	999	999	17.044	999	20.6875	999	18.3005	18.7702	19	999	25.5414	16.1306	16.1256	16.0549	999	999	999	999	999	999	999	15.388	999	12.5177	999	999	17.6601	17.1957	16.6021
Lab_4_CT1DAP-161025_D13_S08	15.5732	999	999	19.2607	22.0459	999	17.3823	16.2511	999	17.5503	999	999	999	999	16.862	999	999	999	999	999	18.4296	999	19.5212	999	999	999	999	20.9168	19.408	999	999	999	999	999	24.6864	999	999	999	999	999	999	17.4435	999	16.3655	999	999	999	18.8131	16.3051
Lab_4_CT1DAP-161025_D13_S09	10.733	11.9052	14.386	999	11.2196	20.3888	999	14.6253	999	16.1901	15.4423	16.7681	13.412	999	18.0781	999	17.3747	14.3718	15.3238	12.2908	17.9753	999	16.0813	999	17.8331	12.9884	13.4991	12.9834	18.3107	999	999	13.7329	12.3045	18.9377	999	999	999	999	999	999	17.3287	16.6746	19.9869	14.6285	999	999	999	20.2934	15.3012
Lab_4_CT1DAP-161025_D13_S10	15.9377	999	18.0087	18.8024	17.368	999	19.9368	17.0476	999	999	18.6035	17.2677	999	999	15.8794	999	17.1195	999	999	999	20.0137	999	18.3625	999	999	999	18.21	18.7521	999	999	999	999	16.7334	999	20.8777	999	999	999	999	999	999	16.0443	999	16.3369	999	999	18.6799	18.2735	17.354
Lab_4_CT1DAP-161025_D13_S13	15.4956	16.8727	17.8477	18.1801	999	21.8241	21.4023	16.5338	999	16.5319	999	999	999	999	16.5513	999	15.8593	999	999	999	18.0963	999	17.0815	999	21.926	999	19.2269	17.449	17.2693	999	999	999	999	999	21.6887	999	999	999	999	999	999	16.6382	999	999	999	999	999	17.3635	16.2376
Lab_4_CT1DAP-161025_D13_S14	9.62257	11.1637	14.5913	999	12.8463	18.9269	16.7593	14.8818	17.1093	15.6409	18.1557	13.8311	16.7315	999	16.7026	999	15.8269	999	14.9948	16.9553	18.359	999	16.8345	999	17.1306	999	13.4308	15.8868	16.82	999	999	18.5375	10.988	17.0437	999	19.9035	999	999	999	999	999	14.8849	999	19.136	999	999	15.9118	16.5975	14.778
Lab_4_CT1DAP-161025_D13_S15	11.6286	14.1125	16.0273	18.3472	12.9034	19.2095	19.9119	14.9211	18.159	16.914	15.8491	16.1994	14.5786	999	20.2496	999	16.5549	15.4438	999	14.8749	17.5887	999	18.6446	999	21.8048	15.9905	14.1894	14.345	16.8277	999	999	15.1451	13.1323	18.2323	19.9405	999	999	999	999	999	999	16.2747	17.5624	14.8613	999	999	17.2477	17.5972	15.3418
Lab_4_CT1DAP-161025_D13_S16	9.80271	10.1818	13.1231	17.8825	10.9898	18.1072	18.9653	12.4456	16.4168	13.7358	15.3961	14.3922	12.3932	999	14.9632	999	16.1335	13.3254	14.5497	16.4581	17.3152	18.075	16.5598	999	16.3253	15.7457	13.2429	14.5525	16.1214	999	999	13.1841	13	15.1495	999	999	999	22.8056	999	999	999	15.587	15.9628	12.7974	999	999	15.6905	16.6114	14.4341
Lab_4_CT1DAP-161025_D13_S17	10.4696	12.3882	16.4624	19.6146	13.7209	18.2513	17.8772	14.948	16.7917	15.6122	16.0888	15.6592	17.0323	999	16.275	999	15.9132	17.4444	15.4714	999	17.5963	999	18.0659	999	19.279	18.451	14.6098	15.6408	17.1593	999	999	16.0501	13.9863	17.0359	25.1729	17.9242	999	999	999	999	999	16.1779	18.0639	13.9388	999	999	16.1133	16.914	15.4332
Lab_4_CT1DAP-161025_D13_S18	8.82629	7.36118	14.2818	22.5591	11.1627	20.4505	19.3785	15.7786	999	12.5318	15.7137	15.8622	999	999	16.2914	999	16.9478	999	999	999	18.7232	999	15.4466	999	18.1971	999	17.1359	16.7358	16.5809	999	999	14.3924	12.221	999	999	999	999	999	999	999	16.2959	16.8763	999	15.2781	999	999	17.2234	16.625	15.854
Lab_4_CT1DAP-161025_D13_S19	15.0063	16.5272	18.1177	999	999	22.0873	17.6386	17.9368	24.4086	16.8709	999	17.065	999	999	16.4535	999	16.4775	25.4189	999	999	17.2265	25.7357	17.3744	999	20.2258	999	21.1272	17.9123	999	999	999	999	999	999	999	999	999	999	999	999	999	17.0249	999	17.265	999	999	19.8584	17.8626	17.0242
Lab_4_CT1DAP-161025_D13_S20	999	999	999	999	999	999	999	999	999	999	999	999	999	999	999	999	999	999	999	999	999	999	999	999	999	999	999	999	999	999	999	999	999	999	999	999	999	999	999	999	999	999	999	999	999	999	999	21.4742	999
Lab_4_CT1DAP-161025_D13_S21	10.4396	11.7063	17.4863	16.7623	12.0202	19.6916	15.2731	12.7517	17.2543	13.9294	16.1289	15.9896	21.4502	999	16.8268	999	15.7493	999	999	999	17.8659	999	17.2107	999	18.4827	999	17.5124	18.6572	17.263	999	999	999	999	15.9943	999	999	999	999	999	999	17.3152	18.0728	999	15.6865	999	999	17.5609	16.4138	15.4215
Lab_4_CT1DAP-161025_D13_S22	15.4459	999	18.0506	20.5824	999	999	18.9328	19.0977	25.5476	18.9116	999	17.9672	999	999	17.7133	999	999	25.3839	999	999	17.4191	999	17.6948	999	19.1007	999	17.1459	18.8035	20.6203	999	999	999	999	999	22.085	999	999	999	999	999	999	18.4149	999	999	999	999	18.4494	16.8336	15.5159
Lab_4_CT1DAP-161025_D13_S25	9.92732	10.8179	14.6282	18.9461	10.7982	20.1956	18.5075	12.1208	16.0373	14.4848	12.9425	12.8257	15.6471	999	15.1109	999	15.4294	18.1165	14.7826	15.8955	16.6875	999	15.3749	999	16.3285	13.021	12.879	11.7512	15.5799	999	999	12.522	10.8839	999	27.2509	999	999	999	999	999	999	15.6555	999	13.779	999	999	16.2096	16.7566	14.9759
Lab_4_CT1DAP-161025_D13_S26	14.9372	999	15.859	999	16.4684	19.9106	18.1799	16.1514	999	999	999	999	999	999	16.4284	999	17.5703	999	999	999	20.0908	999	17.9677	999	999	999	17.1131	17.4921	17.0307	999	999	999	17.2114	999	20.0268	999	23.3586	999	999	999	999	16.3191	999	16.8373	999	999	18.0537	16.513	16.7621
Lab_4_CT1DAP-161025_D13_S27	10.9482	11.9887	15.6896	17.2796	12.4677	21.0442	15.5395	13.676	15.6648	14.5517	14.6762	15.0076	999	999	16.317	999	15.3918	999	999	999	17.9398	999	16.5969	999	16.5689	999	17.1635	16.3048	15.8245	999	18.7913	18.0496	17.4618	20.0713	22.1856	999	999	999	999	999	17.0445	16.2526	999	17.0092	999	999	15.9086	16.6255	14.7949
Lab_4_CT1DAP-161025_D13_S28	11.1796	12.4122	15.434	20.7919	11.8875	20.228	18.0563	13.4118	999	14.4361	15.0543	14.7776	13.9875	999	14.6663	999	15.6704	15.4234	17.2297	16.9423	16.4741	999	21.4115	999	16.9291	14.7238	13.451	13.0198	22.185	999	999	13.5329	11.5607	17.4713	999	999	999	999	999	999	25.9727	15.2026	999	13.4985	999	999	15.8041	16.0558	14.8714
Lab_4_CT1DAP-161025_D13_S29	15.5135	18.7458	14.9138	18.2863	15.1137	21.6765	16.5454	15.8688	999	16.0091	999	16.2254	999	999	15.5159	999	15.5466	999	18.3641	999	17.0503	999	16.5807	999	19.7951	999	16.0486	17.9918	17.4435	999	999	17.501	17.6427	999	21.4983	999	999	999	999	999	999	15.2959	999	15.336	999	999	16.7799	15.7865	15.5407
Lab_4_CT1DAP-161025_D13_S30	11.6177	12.5809	13.5021	18.4369	12.3905	21.763	17.1401	13.1969	17.2854	14.9419	15.895	14.3939	13.4791	999	20.9237	999	18.2594	15.4005	14.973	13.7258	18.5497	999	18.5437	999	999	16.9572	14.3778	13.5444	999	999	999	12.8869	13.47	999	23.7695	999	999	999	999	999	999	16.4819	16.389	13.4669	999	999	21.9669	999	15.4748
Lab_4_CT1DAP-161025_D13_S31	10.0606	12.093	14.209	999	11.8564	21.133	18.3205	12.9513	15.4052	12.691	13.9118	14.3262	12.5175	999	999	999	999	14.4011	15.3056	15.127	20.5702	999	16.0889	999	21.5332	12.4962	13.0501	14.1293	999	999	999	11.7601	12.1137	13.6155	19.7692	999	999	999	999	999	999	16.7195	18.4195	13.3819	999	999	19.5391	18.964	15.6981
Lab_4_CT1DAP-161025_D13_S32	15.3206	19.2817	16.6368	21.0936	999	22.5722	24.4678	17.194	999	17.5214	999	19.5401	999	999	999	999	17.4955	999	999	999	18.9994	999	18.0399	999	19.3698	999	18.3791	17.0411	999	999	999	999	999	999	999	999	999	999	999	999	999	17.3369	24.7941	17.5988	999	999	19.2503	16.6055	16.3148
Lab_4_CT1DAP-161025_D13_S33	9.55492	9.70854	14.0848	20.2169	13.7341	19.3133	25.7152	15.2567	999	14.9344	16.1893	14.9308	16.2568	999	16.4685	999	15.1378	14.7434	13.9456	999	17.7609	999	13.8766	999	16.1953	999	13.3623	15.8566	16.8956	999	999	14.3514	14.674	999	999	999	999	999	16.6906	999	16.9877	16.1419	999	11.7204	999	999	16.5738	17.3603	14.7944
Lab_4_CT1DAP-161025_D13_S34	16.5652	17.2145	17.0312	19.8495	999	21.6677	18.3317	17.784	999	19.7099	999	16.3141	999	999	15.365	999	15.9972	999	999	999	21.0784	999	17.9717	999	18.9866	999	17.9345	18.4589	17.6279	999	999	999	999	999	999	999	999	999	999	999	999	16.9039	999	16.8317	999	999	18.9616	17.7522	16.3583
Lab_4_CT1DAP-161025_D13_S37	11.8551	12.4305	15.259	999	12.8493	22.6237	25.9487	13.6953	18.4604	16.671	14.8556	15.2026	15.1443	999	16.9272	999	16.7197	15.3949	16.4052	999	18.8994	999	18.8213	999	18.3905	14.6364	14.6798	14.6188	17.7403	999	20.3587	15.5846	13.4262	19.1272	21.6128	999	999	999	999	999	18.0429	999	17.2079	15.8064	999	999	18.1364	18.6449	15.8962
Lab_4_CT1DAP-161025_D13_S38	10.5983	12.3563	13.9963	999	12.9079	21.3024	17.4017	13.2691	16.1706	14.3062	14.7033	15.5358	14.5796	999	16.5342	999	15.8587	14.5428	15.8924	17.5896	16.9504	999	16.6777	999	18.4687	13.3783	13.5174	14.8042	999	999	999	13.6525	12.7214	17.2452	25.7771	999	23.1051	999	16.405	999	999	17.2575	17.4631	14.3995	999	999	17.7798	16.986	15.7958
Lab_4_CT1DAP-161025_D13_S39	18.3415	18.1517	999	22.4484	999	22.6658	18.1449	16.8653	999	16.9719	999	16.6429	999	999	16.3972	999	17.8044	999	999	999	19.1573	999	17.2889	999	999	999	18.1829	19.1717	21.2219	999	999	999	999	999	999	999	21.9674	999	999	999	999	18.1661	999	18.2736	999	999	18.4893	17.4906	16.3613
Lab_4_CT1DAP-161025_D13_S40	9.59425	10.9939	12.0704	20.826	11.4101	20.0033	16.6415	12.337	14.4112	13.5892	14.277	14.3636	11.7919	999	14.6076	999	14.7869	13.9132	13.9666	12.1284	16.0074	999	16.4145	999	16.6891	13.5523	12.6167	13.3017	16.5794	999	999	11.8542	11.3531	15.7183	26.184	999	999	999	999	999	999	14.7897	16.4721	11.7715	999	999	15.3388	15.966	14.5103
Lab_4_CT1DAP-161025_D13_S41	15.5979	999	17.8889	999	999	999	999	17.4817	999	16.2629	999	999	999	999	17.39	999	999	999	999	999	18.4371	999	20.5021	999	19.0165	999	18.2391	19.2558	18.1236	999	999	999	999	999	21.4074	999	23.807	999	999	999	999	16.8243	999	16.793	999	999	20.8488	17.8598	15.7157
Lab_4_CT1DAP-161025_D13_S42	15.3487	15.8577	16.536	20.2823	17.102	20.4662	17.031	16.5733	999	15.1761	999	15.6741	18.0406	999	15.3681	999	15.8556	999	999	999	17.688	999	16.2028	999	999	999	17.976	17.1723	17.9224	999	999	999	17.7335	999	999	999	999	999	999	999	999	15.5175	999	15.7575	999	999	19.3419	16.7702	15.0731
Lab_4_CT1DAP-161025_D13_S43	10.9545	12.3315	13.0584	20.1778	11.4179	999	25.6818	13.1128	15.7207	13.7556	14.3724	15.6584	13.4812	999	15.3546	999	16.5122	14.0338	14.646	12.4242	18.1969	999	16.2145	999	20.9712	16.8405	12.2893	13.716	16.8611	999	999	13.7847	11.6384	18.1194	21.4248	999	999	999	24.2324	999	999	17.0566	17.0497	14.709	999	999	18.5549	16.6542	15.724
Lab_4_CT1DAP-161025_D13_S44	14.4764	999	17.2452	22.645	16.3596	999	17.57	17.2341	999	16.7458	999	18.2808	999	999	16.7205	999	17.8004	24.5942	999	999	18.6617	999	17.6853	999	20.6522	999	17.2026	18.8759	999	999	999	999	999	999	26.5064	999	999	999	999	999	999	16.7631	999	17.143	999	999	17.9614	18.1687	16.5304
Lab_4_CT1DAP-161025_D13_S45	11.3614	11.2821	12.7402	999	11.9258	19.7189	17.3399	13.5061	17.0609	13.6821	15.2192	14.6681	13.5301	999	14.3772	999	15.7138	15.6273	16.0144	15.274	16.1761	17.0873	16.7456	999	16.5992	14.5418	13.4738	13.6765	17.328	999	999	15.1458	13.0205	15.3713	21.6158	999	19.0033	999	999	999	999	17.0026	999	14.1978	999	999	16.681	16.3002	14.5758
Lab_4_CT1DAP-161025_D13_S46	16.1294	999	17.5466	18.7332	16.918	23.6967	17.8971	18.1401	24.2073	16.7056	999	15.9945	999	999	16.6348	999	20.3265	999	999	999	999	999	17.4026	999	999	999	22.8781	17.0982	19.0167	999	999	999	999	999	20.5147	999	999	999	999	999	999	16.9829	999	18.0023	999	999	18.908	19.8447	15.7519
Lab_4_CT1DAP-161025_D13_S49	9.83359	10.612	13.3214	14.1834	11.7026	13.6078	13.2091	11.8401	14.2807	13.2652	15.2014	13.9858	15.663	999	15.7436	999	15.7297	16.1721	15.4395	16.5918	16.7512	999	16.4998	999	17.7799	13.2349	13.4826	15.5706	18.2896	999	999	15.7049	13.41	14.0554	19.6544	999	999	999	18.6864	999	17.8456	15.2226	19.5471	12.4159	999	19.4615	15.4684	15.844	14.7698
Lab_4_CT1DAP-161025_D13_S50	16.0218	18.1261	16.5426	999	19.7882	999	17.7356	18.2445	999	17.0485	18.3926	16.7847	999	999	16.507	999	16.561	999	999	999	17.4877	999	17.7976	999	999	999	19.0186	18.1956	999	999	999	999	999	999	999	999	999	999	999	999	999	999	999	16.7718	999	999	999	16.6734	16.5539
Lab_4_CT1DAP-161025_D13_S51	15.5129	21.9259	17.7603	20.3122	17.1109	999	18.6868	17.0706	25.8139	17.9664	999	16.8771	999	999	16.6851	999	16.8989	999	999	999	20.7919	999	18.2917	999	17.7142	999	17.7732	18.2034	17.5674	999	999	999	999	999	19.7807	999	19.477	999	999	999	999	22.1651	999	16.1478	999	999	16.607	17.1799	16.0513
Lab_4_CT1DAP-161025_D13_S52	11.1108	12.3991	13.5545	21.0887	11.9064	19.7804	25.4403	14.8328	18.2892	15.653	15.7931	16.259	14.6547	999	15.8194	999	16.6968	15.3676	16.0022	18.1038	17.4094	999	16.9191	999	17.8017	17.0031	14.4936	14.202	16.5981	999	999	14.995	15.1788	16.6532	999	999	999	999	999	999	999	16.6999	18.2305	14.4566	999	999	17.6167	16.2853	15.7353
Lab_4_CT1DAP-161025_D13_S53	10.8058	11.8292	13.2542	20.6446	11.2192	22.0037	20.3798	13.2616	17.5577	15.6318	13.2706	14.605	14.4243	999	15.2602	999	15.8296	15.2282	20.5866	17.4021	17.6796	999	19.1791	999	20.4238	12.5165	12.3107	13.6254	17.0812	999	999	13.6764	12.4398	18.6286	999	999	999	999	999	999	999	16.2852	999	14.2699	999	999	18.1454	17.2287	16.7128
Lab_4_CT1DAP-161025_D13_S54	9.99076	9.83547	12.5186	17.2	10.9489	17.6183	17.6881	11.8544	14.8695	14.8661	13.2157	15.2319	22.8746	999	15.523	999	15.8746	13.815	15.3613	999	16.8326	999	17.1652	999	16.7099	14.1173	14.3277	12.3928	16.9925	999	12.1551	12.7415	14.7765	18.1171	999	999	999	999	999	999	999	15.7485	999	12.619	999	999	16.1397	17.2536	14.8645
Lab_4_CT1DAP-161025_D13_S55	10.4239	12.1357	13.9226	18.1468	11.9105	21.1161	19.3582	13.5923	17.0681	13.5089	14.7724	16.3457	14.3765	999	15.7542	999	16.7076	15.0984	17.1406	16.4086	17.7602	999	22.034	999	999	16.538	13.3217	13.517	999	999	999	13.7616	13.4416	17.1565	999	999	999	20.8488	999	999	999	18.0149	23.8873	15.7689	999	999	17.0309	16.9481	15.7287
Lab_4_CT1DAP-161025_D13_S56	15.5436	18.163	999	999	15.3275	999	18.3685	16.8689	999	17.9201	999	999	999	999	17.3641	999	17.5272	25.2273	999	999	17.9347	999	17.4654	999	999	999	18.325	999	18.4131	999	999	999	999	999	21.5908	999	999	999	999	999	999	18.9822	999	17.3336	999	999	18.5698	17.0309	16.2583
Lab_4_CT1DAP-161025_D13_S57	9.9686	11.201	12.993	999	11.2099	19.4569	19.783	13.7412	999	15.271	13.8453	14.4844	13.5785	999	16.2161	999	16.9238	14.7556	15.9082	15.1104	17.8175	999	18.2068	999	18.4338	11.3434	12.9355	12.8573	17.5337	999	999	13.6402	12.4283	17.6062	18.2001	999	999	999	999	999	999	19.6589	999	13.4026	999	999	17.001	16.5322	15.7683
Lab_4_CT1DAP-161025_D13_S58	18.0552	999	999	19.0635	999	999	17.0875	999	999	17.1325	999	999	999	999	999	999	17.426	999	999	999	999	999	999	999	999	999	999	999	999	999	999	999	999	999	999	999	999	999	999	999	999	999	999	16.5911	999	999	999	999	16.0924
Lab_4_CT1DAP-161025_D13_S61	9.72565	11.2627	12.4417	18.5811	11.3972	19.0949	15.3853	12.0778	15.2036	13.199	14.2196	14.1287	13.095	999	14.4137	999	14.6491	13.8201	13.3346	16.2901	15.7484	999	15.6384	999	16.9328	13.653	12.5929	13.7502	16.8906	999	999	12.2365	13.2391	14.3291	18.4138	999	999	999	16.3682	999	16.1687	14.9668	17.6406	12.8444	999	18.1832	15.7703	15.217	13.8741
Lab_4_CT1DAP-161025_D13_S62	11.4618	13.045	12.8997	18.6677	12.0219	21.7074	18.0573	14.1466	999	15.4747	15.0757	15.763	15.0254	999	16.9227	999	16.7293	15.4576	15.7099	16.7118	17.0015	999	16.8954	999	19.2945	14.3905	14.4071	14.0943	999	999	999	13.9827	12.1625	999	18.5375	999	999	999	999	999	999	16.8818	18.7287	14.4235	999	999	16.8092	16.5713	16.0711
Lab_4_CT1DAP-161025_D13_S63	11.4167	10.6959	18.6439	999	14.0532	22.6426	999	15.9588	999	11.3588	11.755	11.1895	999	999	16.1714	999	15.5236	999	999	999	17.0562	999	14.3313	999	18.2278	17.0446	13.6937	999	999	999	999	17.2884	15.1775	999	999	999	999	19.3329	999	999	17.3415	19.9629	13.3872	15.4967	999	999	16.9981	17.9235	16.3896
Lab_4_CT1DAP-161025_D13_S64	9.89686	11.9323	15.4358	15.0229	11.9878	19.127	14.6216	12.7918	16.3753	12.5629	13.6316	14.5295	999	999	15.3408	999	15.5516	999	999	17.2378	18.2157	999	16.5693	999	17.2802	999	15.4226	16.4026	16.6874	999	999	17.1357	15.6358	18.1353	999	999	999	999	999	999	16.0804	14.9739	999	14.4622	999	999	15.7491	15.2071	14.2765
Lab_4_CT1DAP-161025_D13_S65	10.6871	12.6485	18.5508	22.3481	11.6564	22.3009	18.2182	13.4118	14.7031	15.2806	14.9315	15.8812	15.0214	999	16.6686	999	16.3955	14.4211	14.8111	999	16.9802	999	16.9034	999	18.593	12.5175	13.8134	14.8971	17.0279	999	999	15.7686	12.8021	16.325	20.0397	999	999	999	999	999	999	16.4218	18.8433	14.1434	999	999	16.3918	17.0313	15.4132
Lab_4_CT1DAP-161025_D13_S66	9.65955	10.9375	11.7167	999	11.2829	19.6539	22.3289	11.9215	15.785	12.9772	14.1646	13.1937	12.6447	999	14.6922	999	15.3247	14.3611	14.6458	15.7683	17.4308	999	16.2227	999	16.8403	14.2179	11.2701	12.2104	17.5569	999	20.8936	11.8876	12.0007	13.9983	999	999	999	21.4921	999	999	18.4618	15.5429	16.1962	12.3575	999	999	15.4476	16.6554	14.3875
Lab_4_CT1DAP-161025_D13_S67	13.4554	15.7783	14.3219	19.9499	15.6209	999	18.308	14.6786	999	999	999	17.9318	999	999	16.878	999	23.1617	999	999	999	19.0247	999	17.5192	999	999	999	17.4804	16.6614	19.3094	999	20.7299	14.8243	999	999	999	999	999	19.1861	22.358	999	18.6487	18.2186	999	16.7084	999	999	17.3125	18.084	16.1953
Lab_4_CT1DAP-161025_D13_S68	10.1559	9.88336	12.2171	19.9393	11.0964	22.8576	18.3983	12.4071	15.8685	13.983	12.5503	16.3472	15.6776	999	16.759	999	999	14.5119	15.7307	16.7529	18.2702	999	17.9586	999	19.2335	13.0486	13.8801	12.8811	17.2146	999	999	13.4623	12.7494	999	999	999	999	999	999	999	18.3966	16.554	999	13.4541	999	999	17.8368	19.1237	15.4673
Lab_4_CT1DAP-161025_D13_S69	10.8787	10.717	12.6487	18.6922	11.7394	21.0287	17.2232	14.1524	999	13.9761	13.9912	14.5771	17.4596	999	15.6678	999	16.9581	16.3842	14.6125	17.8663	18.7052	999	17.6574	999	18.725	13.8794	12.7723	12.7087	18.6003	999	999	16.7519	13.0382	999	999	999	999	999	999	999	17.2273	15.9838	19.7789	14.2549	999	999	17.2191	17.1326	14.6238
Lab_4_CT1DAP-161025_D13_S73	10.9348	11.5282	14.3056	19.2964	12.4135	20.9615	17.9442	13.5069	18.5031	15.4128	15.1795	15.913	14.1392	999	15.6513	999	15.6343	15.9186	999	17.9287	17.2945	19.5587	16.8172	999	20.3046	17.063	13.9481	15.4693	19.8518	999	17.406	14.1083	16.3252	16.481	999	999	999	999	999	28.6057	18.0396	17.9968	999	12.9308	999	999	16.6352	16.2787	15.6258
Lab_4_CT1DAP-161025_D13_S74	15.3926	25.9988	17.2246	18.5503	999	22.6923	19.2529	15.9116	24.7969	16.177	999	15.4857	999	999	20.1228	999	16.1013	999	999	999	19.589	999	18.125	999	17.7272	999	999	17.9083	15.7362	999	999	999	999	999	999	999	999	999	999	999	999	16.6902	999	16.4672	999	999	999	16.7659	15.8215
Lab_4_CT1DAP-161025_D13_S75	10.6418	12.8833	14.3678	17.9002	11.889	17.4655	18.6788	12.9558	999	13.9673	16.1099	14.5933	14.3892	999	14.7129	999	15.4821	15.3972	15.7405	14.8348	15.9979	999	16.0446	999	17.6805	13.9509	13.5961	14.504	15.6481	999	999	14.045	12.7717	999	21.6402	999	22.8986	999	999	999	999	16.5184	18.5829	13.9428	999	999	15.6674	15.68	14.2788
Lab_4_CT1DAP-161025_D13_S76	12.038	13.4156	14.0724	18.4146	11.9295	20.1629	17.424	13.7874	18.1673	15.5185	14.0938	15.9693	14.0822	999	15.6241	999	16.7598	16.9255	16.8863	16.6793	18.8515	999	18.9982	999	18.2354	16.4681	14.4408	14.2318	18.4747	999	999	15.4122	12.8286	999	999	999	999	21.6973	999	999	999	17.1167	16.77	14.6486	999	999	999	999	16.0295
Lab_4_CT1DAP-161025_D13_S77	10.4826	11.7038	14.1183	18.4603	12.3738	18.0059	999	13.4457	17.2515	14.4128	14.8948	14.8479	13.4604	999	15.5059	999	15.8307	15.8018	17.3114	17.9997	17.5616	999	20.8733	999	17.5222	999	13.3304	14.2444	17.4551	999	999	13.2145	15.1947	13.6936	999	999	23.4313	999	18.0666	999	16.6073	16.8607	999	13.5899	999	999	17.5648	16.2635	15.8153
Lab_4_CT1DAP-161025_D13_S78	9.78048	12.0633	17.1015	15.6646	12.277	20	18.6332	12.9453	17.5423	12.9838	18.6164	15.1863	18.0216	999	999	999	19.7386	999	999	999	18.2273	999	15.6181	999	17.0495	16.8139	16.0431	17.3328	19.6389	999	999	15.9675	16.42	16.5849	999	999	999	999	999	999	17.8462	16.0386	999	14.0273	999	999	18.294	17.7206	15.8887
Lab_4_CT1DAP-161025_D13_S79	11.3658	11.6587	13.4644	999	12.0563	999	21.416	13.5371	16.5383	16.0482	14.5318	16.2209	14.7798	999	17.4906	999	18.8118	15.8343	15.5118	999	17.7673	999	16.1931	999	17.772	999	14.2441	16.1194	16.4281	999	999	12.4223	13.5609	13.2652	999	999	999	999	999	999	22.7741	17.64	999	14.4581	999	999	16.6329	17.5618	15.5405
Lab_4_CT1DAP-161025_D13_S80	10.1988	10.5681	12.4984	999	10.3911	999	17.5667	12.7446	999	14.3614	16.1961	14.4452	14.4304	999	18.4644	999	19.3067	17.6185	15.4325	17.8342	999	999	15.5778	999	17.3456	999	12.6647	13.2331	18.7917	999	999	12.9676	999	12.2527	999	999	999	999	999	999	18.3786	17.3562	18.3182	12.5529	999	999	15.6268	16.3797	15.992
Lab_4_CT1DAP-161025_D13_S81	10.6735	11.5164	14.0762	999	11.5973	999	18.6468	13.9542	16.0032	14.5166	14.4565	16.0312	13.3904	999	16.3851	999	16.2642	15.2915	16.7282	11.1973	999	999	18.6258	999	18.6158	13.2577	12.7159	12.7498	999	999	999	14.2809	11.8394	16.6324	999	999	999	999	999	999	17.8876	17.6484	17.689	15.6607	999	999	16.5786	19.9713	16.6216
Lab_4_CT1DAP-161025_D13_S85	11.8132	12.4564	20.0487	13.867	12.7206	13.6986	15.5198	13.6221	14.7765	15.6539	16.9767	15.7939	999	999	15.7111	999	16.5513	999	999	999	17.7988	999	15.843	999	18.4775	999	18.6985	19.3001	16.2885	999	999	19.2677	16.7544	999	22.5387	999	18.0817	22.745	999	999	999	18.8013	999	17.1773	999	999	17.1637	16.8152	16.6359
Lab_4_CT1DAP-161025_D13_S86	10.5447	12.6848	15.6082	15.1443	13.0907	24.1311	15.1964	13.4623	16.5151	14.4929	15.2986	15.6975	999	999	15.7219	999	18.2558	999	999	999	17.1327	999	18.5402	999	18.6244	999	20.8977	17.9228	17.3586	999	999	16.7276	18.2163	19.2156	999	999	999	999	999	999	18.7016	16.6	999	15.9683	999	999	17.6539	17.3225	15.4369
Lab_4_CT1DAP-161025_D13_S87	11.0788	12.9815	13.5776	21.6018	12.9028	21.3617	16.6385	13.475	999	15.4399	15.2389	16.2884	14.5026	999	16.75	999	16.1372	15.0555	16.7466	17.8406	18.349	999	16.7066	999	18.6979	15.317	14.5465	14.7445	17.7261	999	999	13.7037	13.3158	17.9318	999	999	23.3472	999	999	999	999	18.2054	17.9663	14.8741	999	999	19.7193	17.1855	15.3065
Lab_4_CT1DAP-161025_D13_S88	10.1474	11.6526	14.8971	20.0207	12.4512	19.1355	18.3968	14.172	17.7967	14.4764	15.3698	16.0147	14.8505	999	17.503	999	16.5983	14.3358	14.0346	16.4351	18.3471	999	16.2101	999	18.0692	13.6062	14.0232	16.969	19.7398	999	999	13.5837	13.9935	14.8188	999	999	23.0403	999	999	999	999	17.1864	21.9343	11.6944	999	999	15.8875	16.469	15.4943
Lab_4_CT1DAP-161025_D13_S89	10.0519	11.823	16.8808	19.3489	15.4035	19.2119	18.7053	16.5279	17.4387	10.7939	12.9362	12.0883	999	999	16.6323	18.0782	18.8959	999	14.7402	999	18.8459	999	999	999	18.1326	999	16.8949	18.7303	999	999	999	999	18.6951	18.6425	20.0396	999	999	999	999	999	999	17.0175	17.2474	16.2383	999	999	16.8488	17.579	15.5895
Lab_4_CT1DAP-161025_D13_S90	10.8146	12.4215	14.1962	19.1114	12.8172	19.7065	17.6411	12.8495	17.5835	14.2921	14.9905	14.5141	17.2587	999	15.8123	999	15.6915	19.349	18.0385	999	999	999	17.9621	999	17.0647	16.0353	12.5448	12.7347	18.4454	999	999	15.0269	13.9351	999	19.7677	999	999	25.9664	999	999	999	17.3328	17.4389	14.9458	999	999	16.8927	15.972	14.7115
Lab_4_CT1DAP-161025_D13_S91	10.1997	12.1435	16.2835	15.8538	11.5197	17.6065	14.2461	11.9046	13.9119	12.5708	13.3072	15.5498	999	999	19.422	999	19.2117	999	16.8429	999	21.6915	999	17.2149	999	20.5629	18.0435	18.8998	17.8914	16.697	999	999	16.0917	20.8678	16.3692	22.1547	999	19.3709	18.7594	999	999	16.499	17.5644	999	16.2828	999	999	18.8392	17.5318	16.1583
Lab_4_CT1DAP-161025_D13_S92	11.5543	13.2358	14.4094	999	14.2334	999	18.7727	13.9963	999	14.5137	17.1585	16.6416	13.8499	999	16.5256	999	17.2792	15.7473	15.5744	18.0435	17.5094	999	17.3027	999	999	999	14.1957	14.2697	999	999	999	16.9874	12.8669	18.3858	23.7065	999	999	999	999	999	17.924	17.9056	18.0251	14.1643	999	999	999	18.7469	15.6495
Lab_4_CT1DAP-161025_D13_S93	10.93	11.8194	13.3393	999	11.7771	21.0306	20.1157	14.311	999	14.3815	15.4195	15.9657	12.9433	999	999	999	16.6065	18.0035	15.6785	14.311	20.2657	999	18.7596	999	20.7849	14.0565	13.5318	12.8091	20.463	999	999	13.7939	13.093	13.9314	21.0796	999	26.5782	999	999	999	999	19.6619	18.1845	14.73	999	999	17.0963	19.5342	15.2197
Lab_5_CT1DAP-161028_D12_S01	13.1442	13.2039	15.6822	999	14.0218	21.7304	19.0931	16.5109	999	21.1606	16.2517	16.6303	15.9224	999	21.4088	999	15.9392	16.9738	16.7984	999	18.0041	19.8825	18.6065	999	21.9598	999	14.8139	15.2356	18.2758	999	999	15.96	16.6285	999	20.8385	999	999	999	999	999	17.2594	18.4763	999	16.7726	999	999	16.7882	19.3614	16.1624
Lab_5_CT1DAP-161028_D12_S02	15.577	16.6277	16.5031	999	17.9473	999	16.7938	18.1143	999	16.6069	999	16.8794	999	999	16.4676	999	999	999	999	999	17.5721	999	17.976	999	999	999	18.6153	18.6986	17.1707	999	999	999	999	999	21.2701	999	999	999	999	999	999	18.9378	999	16.3762	999	999	17.8841	17.2844	16.2878
Lab_5_CT1DAP-161028_D12_S03	12.2614	12.4473	16.178	20.4158	13.574	20.5227	21.6367	15.0856	999	15.1714	14.7408	15.689	18.1127	999	16.7703	999	17.8423	16.7847	17.8543	14.5831	17.5804	999	17.1776	999	18.739	15.2805	13.9283	15.5583	17.5161	999	999	16.5119	14.1409	999	20.1533	999	999	999	999	999	18.2603	17.4942	999	14.6888	999	999	19.3277	17.4419	16.0073
Lab_5_CT1DAP-161028_D12_S04	10.3124	9.98404	14.6468	22.9206	11.5081	19.2178	19.2802	13.1056	15.4256	13.354	14.6376	14.6806	12.778	999	15.2951	999	15.8303	14.6975	15.184	16.8646	17.9038	999	16.4017	999	19.8445	16.4985	13.0167	13.8879	999	999	23.9139	13.3161	13.1259	19.243	999	999	23.543	999	999	999	16.646	15.6857	999	12.4277	999	999	15.7921	16.3579	15.2182
Lab_5_CT1DAP-161028_D12_S05	9.33092	9.99234	12.3536	17.6095	11.0553	19.4679	18.6222	12.3763	16.8666	12.2769	13.8509	14.242	12.1924	999	14.9246	999	15.0432	12.83	14.0917	13.12	16.0234	999	15.7714	999	17.287	14.0394	12.4061	13.3913	16.3084	999	999	12.8943	11.4117	15.1131	23.7097	999	23.7708	999	18.4119	23.0795	15.8543	14.6086	18.5647	11.6577	999	999	15.7576	15.9438	14.8624
Lab_5_CT1DAP-161028_D12_S06	10.4323	11.4515	14.118	19.3197	11.0023	22.9681	18.2093	13.5506	999	13.7404	14.402	15.0522	12.9582	999	16.164	999	16.5695	15.7084	16.3413	15.7482	17.9358	999	17.4291	999	17.4894	13.7472	13.2687	13.7468	16.664	999	999	14.9099	12.3771	999	999	999	23.3452	999	999	999	18.5445	16.6318	16.2196	13.734	999	999	16.6032	16.7404	16.6282
Lab_5_CT1DAP-161028_D12_S07	10.3393	12.1973	14.9447	999	12.9562	18.5814	20.3707	13.4774	14.914	15.0089	15.2863	15.0437	16.9965	999	16.5103	999	15.7057	999	17.7917	19.1787	18.4841	999	17.7899	20.1923	18.0902	16.081	14.4653	13.3055	15.5422	999	999	14.7793	12.3612	999	18.767	999	999	999	999	999	999	15.2714	17.2397	15.177	999	999	16.8479	16.1896	15.44
Lab_5_CT1DAP-161028_D12_S08	11.7103	11.7982	14.3311	18.0115	11.8615	19.4204	17.1349	12.9947	999	13.4164	14.6903	15.9018	13.7439	999	17.0228	999	16.7211	14.6409	16.4968	13.4488	18.2858	999	16.874	999	17.756	13.3562	13.5113	13.8439	16.3199	999	999	14.4373	12.2273	19.1419	999	999	999	999	999	999	999	15.8516	19.1023	13.7096	999	999	16.5088	17.1333	15.9549
Lab_5_CT1DAP-161028_D12_S13	12.0753	12.6259	14.1251	21.1338	13.8315	22.3917	18.871	13.965	17.936	15.3747	15.5003	17.058	14.8481	999	17.4308	999	16.9472	16.7479	17.2567	18.9588	17.4154	999	17.2312	999	23.4322	16.8744	15.3627	14.928	19.029	999	999	14.8082	14.6073	15.1816	999	999	999	18.2289	999	999	999	16.6786	17.1196	15.3714	999	999	18.1862	999	16.6374
Lab_5_CT1DAP-161028_D12_S14	999	999	999	999	999	999	999	999	999	999	999	999	999	999	999	999	999	999	999	999	999	999	999	999	999	999	999	999	999	999	999	999	999	999	999	999	999	999	999	999	999	999	999	999	999	999	999	999	999
Lab_5_CT1DAP-161028_D12_S15	12.0766	12.4495	15.0064	19.5617	12.6658	22.3212	18.6222	14.3115	16.5371	16.762	16.3098	17.3901	13.8275	999	17.2707	999	999	16.2932	16.2163	999	23.1208	999	17.9929	999	999	999	14.8137	14.9101	999	999	999	13.2469	15.2325	14.274	999	999	999	999	999	999	999	17.0607	16.4108	14.2368	999	999	17.2746	17.3006	16.3063
Lab_5_CT1DAP-161028_D12_S16	10.3597	11.7327	13.7342	19.9868	11.8938	19.1082	20.033	12.8845	17.6729	12.9752	15.8725	15.8861	12.8747	999	18.0043	999	15.6714	15.6957	15.5887	18.0569	17.5131	999	17.1472	999	17.8009	15.1183	12.8419	13.3647	16.9564	999	999	13.8008	12.8927	17.4243	999	999	999	999	999	999	999	16.0768	18.4627	14.1821	999	999	17.3039	16.9304	15.3603
Lab_5_CT1DAP-161028_D12_S17	10.6635	11.1401	14.207	20.4675	11.149	18.9575	18.1937	13.5917	999	12.7796	14.0532	16.5168	13.458	999	15.8483	999	15.8103	15.1391	15.9362	18.3818	18.7226	999	15.5276	999	18.6976	13.6461	14.3292	14.6174	16.8068	999	27.3807	13.8125	12.3819	12.6012	999	999	23.4025	999	999	999	18.5163	17.7941	18.29	13.8833	999	999	16.2612	17.2773	15.8147
Lab_5_CT1DAP-161028_D12_S18	15.7045	16.186	999	19.3514	16.0773	20.5956	17.7698	17.0919	999	17.514	999	15.6697	17.8952	999	16.0015	999	15.9482	999	999	999	19.1409	999	17.2105	999	18.5301	19.7827	18.2979	17.8964	17.2964	999	999	999	18.6026	999	999	999	22.953	999	999	999	999	18.7367	18.3275	16.0692	999	999	18.7252	17.0857	16.0975
Lab_5_CT1DAP-161028_D12_S19	10.9045	11.7875	14.431	20.5786	11.589	20.2068	25.0113	13.5973	18.0971	14.235	15.4998	15.8852	13.095	999	15.5872	999	15.8889	14.7493	17.519	13.3022	17.6445	999	18.9818	999	17.4589	999	15.06	13.4427	999	999	999	14.4641	12.5024	17.5626	999	999	23.049	999	999	999	17.4422	15.5966	999	14.0577	999	999	17.836	16.9827	15.5892
Lab_5_CT1DAP-161028_D12_S20	9.99913	10.8319	13.2312	19.1059	11.2206	22.5998	18.288	12.9508	16.6687	12.5199	14.1381	14.9674	12.4449	999	16.5411	999	16.2757	15.3996	15.6853	15.8509	18.1556	999	16.8968	999	17.9197	13.5415	14.6034	13.6155	16.729	999	999	13.5892	12.6631	12.9342	26.8547	999	23.1799	999	999	999	999	15.7145	17.0905	13.6146	999	999	16.7241	16.4108	15.1555
Lab_5_CT1DAP-161028_D12_S25	999	999	999	999	999	999	999	999	999	999	999	999	999	999	999	999	999	999	999	999	999	999	999	999	999	999	999	999	999	999	999	999	999	999	999	999	999	999	999	999	999	999	999	999	999	999	999	999	999
Lab_5_CT1DAP-161028_D12_S26	999	999	999	999	999	999	999	999	999	999	999	999	999	999	999	999	999	999	999	999	999	999	999	999	999	999	999	999	999	999	999	999	999	999	999	999	999	999	999	999	999	999	999	999	999	999	999	999	999
Lab_5_CT1DAP-161028_D12_S27	13.366	12.7662	14.4163	19.2566	14.6364	999	18.8292	15.5291	999	14.6326	15.9484	999	16.2794	999	16.4853	999	16.8716	20.191	16.0908	18.1885	18.2932	999	17.0432	999	17.7104	999	13.7317	15.1605	999	999	999	15.4099	15.6103	999	999	999	999	999	999	999	999	17.5617	17.0297	16.2121	999	999	17.7661	16.84	17.5716
Lab_5_CT1DAP-161028_D12_S28	10.619	10.7487	14.6734	999	11.5858	21.6251	19.9249	13.6982	15.3031	14.2308	14.9572	16.4294	14.6916	999	17.728	999	15.714	14.2624	15.304	15.2267	18.3259	999	15.8481	999	18.8617	17.2607	13.6757	13.8137	16.7899	999	999	14.0476	13.5363	18.4798	20.8351	999	999	999	999	999	16.8799	15.9484	17.8064	13.3547	999	999	16.8996	16.5294	15.4483
Lab_5_CT1DAP-161028_D12_S29	10.9694	12.6576	12.8075	19.1148	12.4794	19.8686	17.713	13.3779	17.1349	13.9625	15.1535	15.502	13.8299	999	15.5338	999	15.6281	14.5977	15.7807	17.3541	17.9521	999	17.2419	999	17.709	16.5375	13.5474	13.5708	18.1034	999	26.0086	13.1121	12.029	15.0483	27.4896	999	999	999	999	999	999	15.3584	17.079	12.9694	999	999	18.0489	16.7595	15.6506
Lab_5_CT1DAP-161028_D12_S30	10.2225	9.58104	12.9084	18.3741	10.7518	21.5453	999	13.4781	17.4238	13.3611	12.0235	15.3035	18.1884	999	15.578	999	15.5014	13.0171	14.9088	18.7728	19.5486	999	17.0624	999	17.0432	13.4146	13.6427	13.3054	16.1649	999	999	13.7448	14.0996	16.5642	19.5342	999	999	18.6764	999	999	999	16.3874	18.2635	12.4492	999	999	17.1282	17.1015	15.7186
Lab_5_CT1DAP-161028_D12_S31	10.5387	11.795	13.6621	999	12.6875	21.5165	18.5625	13.8742	15.08	13.9077	14.4842	15.0297	12.9233	999	15.6624	999	15.7199	15.8786	17.633	999	16.55	999	17.1462	999	18.8705	16.2516	13.7214	13.6722	17.837	999	999	13.4784	13.0588	13.4375	999	999	999	999	999	999	999	16.9337	17.7481	13.5675	999	999	17.2341	16.8649	15.3328
Lab_5_CT1DAP-161028_D12_S32	10.6518	12.1474	13.442	999	11.627	20.1828	999	13.3528	17.509	13.4004	16.2174	15.2504	12.759	999	16.3308	999	15.6235	14.2442	15.6247	999	18.1902	999	18.0192	999	17.1194	999	14.286	13.0512	15.997	999	999	13.6898	13.6787	18.6361	999	999	23.311	999	999	999	999	16.8128	17.2279	13.7071	999	999	16.4487	16.1507	15.145
Lab_5_CT1DAP-161028_D12_S37	12.2097	12.5819	13.4173	18.0874	14.3795	23.8634	18.7317	14.1921	999	15.8141	16.2301	14.6781	14.423	999	16.6449	999	15.1032	17.5107	15.3204	19.6509	17.5314	999	16.6786	999	18.7397	999	14.0717	14.2412	21.1484	999	999	13.6309	16.4542	16.8711	999	999	999	999	999	999	999	17.4257	17.6388	14.6995	999	999	17.2306	17.2831	15.7594
Lab_5_CT1DAP-161028_D12_S38	16.7972	19.7197	16.7202	18.6281	16.05	999	17.2148	999	999	18.079	999	20.1498	999	999	999	999	18.3266	999	999	999	19.4503	999	18.0371	999	999	999	19.9295	999	999	999	999	999	999	999	21.6478	999	999	999	999	999	999	17.5367	999	17.292	999	999	18.6437	17.9455	16.1002
Lab_5_CT1DAP-161028_D12_S39	12.771	12.8729	14.8873	999	13.9288	23.1902	21.6556	13.6366	999	17.7921	15.3422	15.1636	16.3855	999	17.9766	999	18.0294	999	16.8711	17.766	21.764	999	19.1868	999	20.2149	18.4085	15.6215	14.3414	16.609	999	999	15.2158	15.9462	999	999	999	999	999	18.0448	999	999	18.3856	17.0198	16.483	999	999	18.4954	18.9433	15.8119
Lab_5_CT1DAP-161028_D12_S40	10.2889	10.5522	15.4699	21.9299	10.9216	19.2358	18.2908	13.9526	17.0104	14.9985	16.6204	16.5669	13.0953	999	18.1747	999	15.971	13.719	15.2412	11.7572	18.1145	999	16.4296	999	20.8846	12.015	13.3045	14.2848	16.2109	999	999	13.1291	12.247	17.978	21.8387	999	999	999	17.6054	999	999	16.2663	16.4742	14.2129	999	999	16.9812	16.4716	15.7928
Lab_5_CT1DAP-161028_D12_S41	11.4059	11.0362	13.8467	20.4499	12.4822	18.3132	18.7381	13.8072	16.8043	13.903	14.7593	15.2505	14.9591	999	15.5845	999	15.8534	16.9783	15.858	15.3095	18.1009	999	16.8083	999	17.7743	16.3785	14.4848	14.7212	16.5482	999	999	14.5829	14.1764	16.1784	999	999	26.5523	22.3374	999	999	999	16.03	17.3541	14.1678	999	999	16.3405	17.5229	15.7081
Lab_5_CT1DAP-161028_D12_S42	10.355	11.1354	13.6328	21.9301	11.3595	20.9518	18.5152	12.7767	17.5836	13.4569	14.3048	14.5699	12.9087	999	15.8633	999	17.3654	14.5855	16.1319	14.7927	22.1181	999	17.3291	999	18.8705	13.9949	13.0709	13.8085	17.133	999	999	13.1927	12.2949	16.2445	999	999	999	999	999	999	999	16.9449	17.7466	14.5582	999	999	16.7965	17.3207	15.4463
Lab_5_CT1DAP-161028_D12_S43	9.42742	10.2948	14.5734	21.6657	11.4072	19.1416	18.5088	12.7509	15.5438	13.8145	14.7826	15.5186	11.9892	999	16.132	999	15.1224	13.1386	14.1575	15.8934	16.7181	999	16.0426	999	18.064	12.7518	12.7478	13.1837	18.5024	999	999	12.2392	12.0217	16.2959	999	999	999	21.8373	17.6725	999	999	15.8898	18.8744	12.8195	999	999	16.475	15.8264	16.7879
Lab_5_CT1DAP-161028_D12_S44	9.28997	9.51775	13.3345	17.5695	11.3042	19.8227	16.2888	12.7977	14.1106	12.7605	14.4168	13.699	13.3824	999	15.5151	999	15.573	13.5328	13.4275	15.6902	16.6359	999	16.1343	999	16.7323	999	12.4893	12.7576	15.2698	999	999	12.6772	13.4933	13.2191	20.1348	999	23.0198	999	16.5951	999	16.2969	15.5516	16.3472	11.049	999	999	15.6584	15.7896	14.9369
Lab_5_CT1DAP-161028_D12_S49	15.7395	15.5634	19.2263	999	17.1151	999	999	999	999	999	999	999	999	999	999	999	999	999	999	999	999	999	999	999	999	999	19.0661	999	999	999	999	18.8211	999	999	999	999	999	19.9201	999	999	999	999	17.6531	999	999	999	999	999	999
Lab_5_CT1DAP-161028_D12_S50	11.7251	12.6849	13.4324	19.2317	13.333	22.8868	17.608	14.359	999	15.3499	14.8449	16.8294	999	999	999	999	17.1553	16.9954	15.7724	18.0907	999	999	19.3625	999	22.3445	15.4802	13.7595	14.7215	21.116	999	999	15.3122	14.3884	16.9506	26.9397	999	999	999	999	999	999	16.3864	999	15.5621	999	999	21.2364	16.7078	16.5522
Lab_5_CT1DAP-161028_D12_S51	16.7535	999	18.7354	18.5084	17.0438	23.3599	16.7545	17.7267	999	16.9922	999	17.2048	999	999	17.6529	999	17.0118	999	999	999	17.8125	999	999	999	999	999	17.6437	18.5515	20.171	999	25.6417	999	999	999	999	999	999	999	999	999	999	18.7125	999	999	999	999	17.7538	16.9545	15.4963
Lab_5_CT1DAP-161028_D12_S52	10.043	11.0089	13.6452	18.4431	12.1407	19.9372	17.9973	12.8323	17.2173	13.3994	15.8403	15.0386	14.7184	999	16.4562	999	16.0924	15.0431	16.6087	13.9143	17.9389	999	17.959	999	18.6519	13.0422	12.8905	13.0514	16.2769	999	999	14.1742	12.4152	17.3748	23.4626	999	999	999	18.2753	999	18.2025	16.1664	18.2768	13.0463	999	999	17.2176	18.817	15.3578
Lab_5_CT1DAP-161028_D12_S53	9.75117	11.6392	13.5171	19.2245	12.7043	19.1545	20.5939	13.4006	16.1471	12.6948	15.3082	14.7926	13.0017	999	16.964	999	15.9205	15.6283	15.6162	18.1382	18.0067	999	17.2215	999	999	13.458	13.6966	13.5979	17.4593	999	999	13.1752	13.5284	17.9133	999	999	999	999	999	999	16.5697	16.9265	16.8895	13.7118	999	999	16.1555	16.1967	15.5137
Lab_5_CT1DAP-161028_D12_S54	10.6308	12.222	13.9825	19.41	11.8404	20.0645	20.468	13.3401	16.1177	15.3651	15.1909	15.6751	13.4686	999	16.3692	999	16.7483	14.15	17.4751	999	17.8204	999	19.5099	999	18.8459	19.9467	13.8709	14.2227	19.2876	999	999	14.2247	14.3061	16.4251	999	999	22.1717	999	999	999	17.8183	16.1039	999	13.417	999	999	17.8755	16.2498	15.2672
Lab_5_CT1DAP-161028_D12_S55	10.8294	11.1891	15.2419	18.8668	12.1385	18.5335	18.9262	13.761	16.2508	14.4976	15.057	16.2764	12.9097	999	17.1108	999	16.4196	18.4145	15.1059	15.478	19.1748	999	17.2316	999	18.0843	999	13.8907	13.5367	17.0394	999	999	13.8947	14.8724	15.5265	999	999	999	999	999	999	18.2415	17.3105	999	14.2637	999	999	16.5013	16.3771	15.6949
Lab_5_CT1DAP-161028_D12_S56	10.3385	11.446	14.8638	19.8826	11.5104	18.5298	17.7216	13.923	16.58	14.2739	16.6939	15.2433	13.1138	999	15.7846	999	16.1011	14.4171	15.0793	18.1624	18.25	999	17.2773	999	17.6812	16.8603	13.4812	14.0607	16.1874	999	999	14.4155	12.5183	999	22.723	999	999	999	999	999	999	16.0824	17.1462	13.0318	999	999	16.7147	17.1938	15.923
Lab_5_CT1DAP-161028_D12_S61	15.3554	16.2177	16.9828	18.5857	999	999	20.183	17.0516	18.8329	16.6033	999	17.8325	999	999	16.4888	999	16.4366	999	999	999	17.4637	999	17.8402	999	19.947	999	15.5782	17.0151	18.4471	999	999	999	999	999	999	999	999	999	999	999	999	18.552	19.4317	16.9072	999	999	17.9106	17.4555	16.6132
Lab_5_CT1DAP-161028_D12_S62	11.4076	12.2437	15.0673	18.138	13.6165	17.7462	16.2552	14.38	16.3282	15.7777	14.5066	16.2016	999	999	14.9008	999	15.8097	17.1921	999	999	17.9004	999	16.5665	999	16.7763	999	13.4625	16.1399	16.9381	999	999	16.4437	999	999	999	999	999	24.7168	999	999	17.0679	15.8581	19.09	15.086	999	999	15.5621	16.0319	14.8727
Lab_5_CT1DAP-161028_D12_S63	10.9692	12.4275	12.9602	19.7686	12.7995	19.1687	20.1232	13.636	999	12.9125	15.8435	16.659	13.1208	999	16.0617	999	15.5943	13.8345	15.7732	13.0536	17.3151	999	20.1829	999	17.5468	13.2821	13.4608	13.6026	17.1697	999	999	14.4339	12.6569	15.6323	21.0425	999	999	999	999	999	999	17.0212	17.6465	13.27	999	999	17.1078	16.4298	15.5947
Lab_5_CT1DAP-161028_D12_S64	10.8787	11.0764	14.9382	17.9029	11.9365	19.6275	18.616	13.1195	16.3945	13.8086	13.6925	15.0121	14.0845	999	16.7857	999	17.6639	14.1747	14.6842	16.8277	17.5586	999	16.5459	999	18.3368	16.9497	13.247	14.2041	16.2773	999	999	14.2428	13.2405	14.8892	999	999	23.26	999	999	999	999	15.9918	19.4923	13.7832	999	999	17.7706	17.744	15.8156
Lab_5_CT1DAP-161028_D12_S65	16.0817	16.8756	19.4778	19.3283	16.2801	19.4674	18.5471	16.8644	999	16.0747	999	16.666	999	999	17.3194	999	18.0305	999	999	999	18.2569	999	17.5214	999	19.1102	999	17.1356	18.9202	19.6031	27.7449	999	18.7491	999	999	999	999	999	999	999	999	999	15.8765	999	16.0132	999	999	19.8415	16.902	15.7205
Lab_5_CT1DAP-161028_D12_S66	10.8126	11.3775	16.1406	999	11.008	20.3718	999	13.5103	17.5639	13.802	14.2086	14.7173	13.4509	999	16.8258	999	16.6377	13.7927	15.7208	12.4443	18.6064	999	16.832	999	19.1083	13.2828	13.3588	12.6019	17.2803	999	999	13.8119	12.2681	15.9396	999	999	23.2058	999	999	999	17.3757	17.1229	999	13.5361	999	999	16.7493	15.8822	15.861
Lab_5_CT1DAP-161028_D12_S67	9.48106	9.82804	14.6588	21.9015	13.5343	18.0751	17.0154	12.3633	14.916	14.0119	14.0767	12.3796	16.5904	999	15.448	999	15.9976	18.6467	999	17.3342	19.5023	999	15.7575	999	18.0863	17.4251	12.6081	13.7904	16.7921	999	999	14.2399	13.6733	999	999	999	999	21.6022	999	999	15.8298	15.7426	17.7726	18.5635	999	999	15.9795	16.2411	15.11
Lab_5_CT1DAP-161028_D12_S68	13.099	13.7403	16.6838	999	15.9172	999	999	17.6002	999	17.7035	17.6911	999	15.3295	999	17.8403	999	999	999	999	17.6236	999	999	999	999	999	999	17.7003	17.7032	999	999	999	999	16.281	17.4492	999	999	999	999	999	999	999	999	999	16.9083	999	999	999	999	999
Lab_5_CT1DAP-161028_D12_S73	11.8357	13.3759	13.601	18.1363	12.9001	22.1275	18.1198	14.542	18.7702	15.8041	18.0084	15.1492	15.2181	999	15.9302	999	16.1101	16.7338	14.6875	999	17.4164	999	16.6013	999	19.052	18.6996	12.6776	15.3045	17.9414	999	999	14.4055	13.1557	21.5928	23.3685	999	999	999	999	999	999	17.8244	18.7287	15.5206	999	999	19.222	17.2445	16.3526
Lab_5_CT1DAP-161028_D12_S74	16.3333	17.0833	15.2448	21.8722	16.8856	999	999	17.9135	999	18.0663	999	16.9447	999	999	16.1301	999	17.0562	999	999	999	17.688	999	17.3904	999	999	999	16.8382	19.0224	17.4149	999	999	999	999	999	23.1206	999	999	999	999	999	999	18.6616	999	16.4435	999	999	18.4507	17.3746	15.8682
Lab_5_CT1DAP-161028_D12_S75	10.5417	11.8196	15.9004	999	13.1022	23.1459	16.7708	13.5643	15.0846	13.1535	14.6983	15.1521	999	999	15.8594	999	16.3774	999	999	999	17.0949	999	16.7272	999	15.366	999	13.9013	14.2003	18.0673	999	999	14.9349	15.7535	999	999	999	999	24.0687	999	999	17.5764	16.9762	16.5938	14.8566	999	999	17.3891	16.5568	15.6787
Lab_5_CT1DAP-161028_D12_S76	10.3873	10.909	16.1126	999	13.3398	19.9046	17.8179	13.2761	15.4725	13.512	17.2709	15.3578	13.7754	999	15.7769	999	20.9024	14.4168	15.6444	14.9924	17.9687	999	16.4296	999	18.7539	15.7166	13.1895	13.9287	17.1862	999	999	14.3136	14.0919	19.1542	20.956	999	23.256	999	999	999	17.4806	16.0871	17.8368	12.7987	999	999	17.1855	16.6069	15.8707
Lab_5_CT1DAP-161028_D12_S77	10.92	11.0723	14.9264	18.4583	12.2386	18.3499	21.8642	14.4444	15.8794	13.4103	16.138	16.17	13.9709	999	15.6313	999	16.0759	14.744	14.9593	16.4933	17.7233	999	16.1207	999	18.2252	17.2781	13.9836	14.4731	21.4735	999	999	15.3937	14.3594	15.8578	999	999	999	999	18.7332	999	17.6169	16.0132	17.0807	14.5538	999	999	18.3381	15.8392	15.4261
Lab_5_CT1DAP-161028_D12_S78	9.92696	10.5742	13.2271	18.9504	11.1811	18.0444	17.2713	12.7277	13.8964	12.4295	13.5613	13.9775	13.1447	999	17.4036	999	15.6467	13.6352	13.7728	16.6398	16.9393	999	16.4395	999	20.1511	16.5214	13.2148	14.0205	17.5251	999	999	12.3268	13.9739	12.3577	999	999	23.0485	999	15.7828	999	16.5394	15.599	15.6548	12.8411	999	999	16.2456	17.4117	15.0933
Lab_5_CT1DAP-161028_D12_S79	10.9399	12.8358	13.8965	17.5914	12.208	19.1003	16.4317	13.6049	15.866	12.7892	15.1338	14.928	13.5764	999	15.4973	999	16.5146	14.323	14.9231	13.0346	17.2995	999	17.6366	999	17.1612	15.275	12.5204	13.3228	17.1709	999	999	14.5906	12.786	19.2762	999	999	999	25.8677	999	999	999	15.8563	16.6556	14.026	999	999	16.7765	16.162	15.6938
Lab_5_CT1DAP-161028_D12_S85	12.9458	13.9891	15.8468	19.971	13.7076	21.3786	17.9736	14.6428	999	15.8134	15.5906	17.9445	15.764	999	15.7979	999	17.1649	17.5873	18.9725	15.7156	16.9475	999	17.9693	999	999	999	15.6146	14.2837	19.195	999	999	14.3906	14.7055	999	999	999	999	999	999	999	999	17.0289	999	14.826	999	999	17.8164	18.2314	15.9764
Lab_5_CT1DAP-161028_D12_S86	16.6057	16.688	18.1592	999	999	999	18.6805	18.132	999	999	18.0398	17.9567	999	999	999	999	999	999	999	999	999	999	22.8148	999	999	999	999	19.0272	999	27.059	999	999	999	999	999	999	999	999	999	999	999	999	999	999	999	999	17.8551	999	18.5218
Lab_5_CT1DAP-161028_D12_S87	10.6048	11.26	14.2396	20.5838	11.628	19.1105	18.313	13.3255	19.3745	14.7706	14.0525	15.6201	12.8481	999	16.2596	999	15.9187	14.5001	16.8924	13.3252	18.8658	999	17.5792	999	18.8152	14.0335	13.574	12.5258	20.5033	999	999	14.4866	11.7532	17.6059	21.1838	999	999	999	999	999	999	16.4235	21.0357	14.2773	999	999	16.516	18.9433	15.9094
Lab_5_CT1DAP-161028_D12_S88	10.0688	10.8468	14.832	19.488	11.6926	18.5245	19.1155	14.1099	17.4287	14.0674	14.7381	15.9089	12.0979	999	16.3043	999	16.6791	13.3823	14.8618	17.2562	17.6044	999	17.4287	999	19.6322	14.7803	14.7146	15.1228	17.9726	999	999	13.6523	12.7816	14.4205	18.9028	999	999	19.7796	999	999	999	18.0358	18.5025	14.1418	999	999	17.0981	15.9497	15.9023
Lab_5_CT1DAP-161028_D12_S89	10.8758	12.5507	12.6376	999	12.1648	19.4483	17.5775	14.4137	17.859	16.2871	16.2418	15.4079	13.6365	999	16.3464	999	15.8399	15.1756	15.484	15.617	17.6306	999	16.6844	999	17.8073	16.7638	13.4782	14.2562	16.1103	999	999	14.3935	13.2515	999	22.5005	999	22.7169	999	999	999	16.9917	16.711	17.7959	13.3995	999	999	17.7169	16.488	15.2355
Lab_5_CT1DAP-161028_D12_S90	12.5068	13.3478	14.7349	19.2682	12.9908	20.6202	19.3814	14.8782	17.9747	14.9584	15.708	15.6443	15.5666	999	15.8324	999	16.4953	15.3665	20.8847	16.6	18.112	999	17.5527	999	18.6337	16.1498	14.8652	15.0441	17.7102	999	999	17.6699	14.8581	16.409	20.4742	999	999	999	999	999	999	17.0746	999	15.2716	999	999	16.8702	17.0554	15.9384
Lab_5_CT1DAP-161028_D12_S91	11.1224	10.7124	13.4014	18.6963	11.7567	19.9084	17.9073	12.8667	18.8534	12.3111	17.0715	14.6758	13.3158	999	15.3959	999	16.2295	13.657	15.4368	15.1802	17.7029	999	17.1862	999	18.1904	16.4469	13.6878	14.5387	16.9608	999	999	13.6834	12.9075	18.2289	999	999	999	999	999	999	999	16.257	18.6927	13.5778	999	999	17.3558	16.9171	16.658
Lab_6_CT1DAP-161101_D13_S01	12.2697	12.8978	17.9129	19.7217	14.9408	999	19.3015	16.3701	17.5284	15.6258	16.874	17.1865	18.6281	999	16.5537	999	17.9261	999	16.6599	999	19.7471	999	22.8459	999	999	999	15.6985	18.9267	18.4217	999	999	16.9497	16.9949	19.8064	999	999	999	999	999	999	999	18.6426	999	16.1228	999	999	17.2096	17.4326	17.1403
Lab_6_CT1DAP-161101_D13_S02	13.3709	13.7755	16.4604	999	15.1607	24.8348	19.118	17.4709	18.959	17.1187	16.9559	18.7599	18.4817	999	17.4007	999	21.6587	18.1949	16.2679	999	999	19.8324	17.1808	999	20.514	999	14.8671	16.6195	20.3965	999	999	14.7684	16.8936	999	999	999	999	999	999	999	20.8257	999	20.1495	16.0484	999	999	22.5932	17.2295	16.8377
Lab_6_CT1DAP-161101_D13_S03	10.6611	11.3901	19.522	15.5569	12.9226	21.8884	16.0826	12.967	15.7826	15.2362	14.0409	17.2214	999	999	19.3014	999	17.4548	999	17.7474	999	22.3334	999	17.9573	999	999	999	19.577	22.1293	999	18.7229	999	20.7342	17.1599	17.7471	22.7269	999	999	999	18.6031	999	999	17.9791	18.169	19.5722	999	999	19.3698	19.747	16.8863
Lab_6_CT1DAP-161101_D13_S04	11.542	11.0838	18.1816	999	13.9274	21.7785	21.7383	14.9439	18.4454	14.9527	18.1347	15.195	17.6404	999	21.9938	999	16.288	19.1765	15.7594	18.8788	999	999	17.3523	999	999	17.1641	15.8156	19.2135	16.475	999	999	17.3849	15.1941	999	999	999	999	999	18.6442	999	999	22.3126	20.4851	14.689	999	999	20.9187	20.4426	16.0799
Lab_6_CT1DAP-161101_D13_S05	11.7632	12.9314	13.7408	22.9495	13.7624	22.571	999	14.9245	999	16.098	16.0918	14.321	999	999	17.8803	999	18.1512	999	17.4818	999	999	999	18.7649	999	22.469	19.3976	15.0382	13.5636	16.8089	999	999	15.0937	16.0052	999	999	999	999	999	999	999	18.9491	18.0502	18.3751	14.9503	999	999	18.8765	19.006	16.0773
Lab_6_CT1DAP-161101_D13_S06	12.5193	12.3072	16.2594	19.5714	13.6168	22.9225	17.8929	14.229	19.1669	15.1847	17.4605	16.8647	999	999	19.4586	999	16.674	999	999	999	19.1462	999	17.7501	999	17.9341	999	16.7153	18.6938	17.7941	999	16.5728	17.7237	999	22.8187	23.5433	999	999	19.8421	18.2252	999	19.5653	17.9234	16.1969	17.0218	999	999	999	999	16.6991
Lab_6_CT1DAP-161101_D13_S07	10.1095	10.6119	16.0156	19.1998	14.1007	18.257	17.5054	14.0255	15.5347	14.7813	14.4708	16.7848	999	999	16.5821	999	16.8364	999	14.8568	999	19.1705	999	17.8084	999	18.9227	999	17.3932	17.6877	17.186	999	999	18.1895	17.2051	999	25.9049	999	999	24.2983	17.7382	999	18.7471	16.8502	16.2422	13.9524	999	999	17.6902	18.0345	16.357
Lab_6_CT1DAP-161101_D13_S08	9.39378	11.0123	15.394	999	12.1555	18.1575	19.17	13.2473	16.0762	12.6366	13.6638	14.4547	14.5105	999	16.8119	999	15.7636	19.0953	16.4052	18.521	18.2113	999	16.2347	999	18.7212	999	14.5852	17.3311	17.9324	999	999	15.2489	13.8653	18.6009	999	999	999	19.6353	18.4915	999	17.3189	16.772	16.7356	14.9463	999	999	16.7565	16.7824	15.8233
Lab_6_CT1DAP-161101_D13_S09	10.504	13.1589	15.0815	22.9466	13.9248	23.499	18.917	13.6917	16.1705	17.3642	16.0512	14.3228	19.0049	999	16.3277	999	16.9949	999	17.3916	999	19.3774	999	16.9168	999	18.5737	18.8762	14.7765	13.5205	18.105	999	999	20.0846	14.5815	999	999	22.46	999	999	999	999	17.3028	17.3479	999	16.7647	999	999	17.6538	17.0328	16.3899
Lab_6_CT1DAP-161101_D13_S10	9.39281	10.8526	16.5846	21.7518	13.0077	22.4704	999	13.3773	14.7017	13.5785	14.7408	16.0788	999	999	17.0211	999	16.883	999	16.4878	999	18.3448	19.7886	17.9287	999	18.2349	999	15.1537	17.8424	22.2597	999	999	999	15.1384	999	999	999	999	999	19.6283	999	17.859	18.1675	16.7388	16.811	999	999	17.0469	18.0919	16.554
Lab_6_CT1DAP-161101_D13_S11	16.8931	17.0403	999	999	999	999	999	999	999	999	999	999	999	999	999	999	999	999	999	999	999	999	999	999	999	999	17.8954	18.3011	18.3043	999	999	999	999	999	999	999	999	999	999	999	999	999	999	999	999	999	999	999	999
Lab_6_CT1DAP-161101_D13_S12	11.3838	13.0387	14.8026	21.1434	14.7257	25.1188	18.3136	13.9475	16.4842	16.2381	16.544	16.3088	17.8288	999	17.1829	18.2009	16.2538	14.7081	17.8853	18.2034	18.7214	999	17.3972	999	17.8133	999	14.4338	18.095	16.7989	999	999	14.2265	17.5452	12.99	999	999	999	999	17.707	999	18.8379	18.0377	999	13.5393	999	999	999	17.886	16.4366
Lab_6_CT1DAP-161101_D13_S13	12.926	12.2468	15.4444	20.4099	13.5126	21.0799	22.0711	15.4613	15.7526	19.7488	18.7133	15.7024	999	999	19.5358	999	17.8922	999	999	999	20.9696	999	18.9298	999	999	18.3028	16.5224	15.0923	999	999	999	16.8641	16.8558	999	23.603	999	999	999	999	999	18.7721	999	999	17.0032	999	999	20.9485	17.5058	17.1227
Lab_6_CT1DAP-161101_D13_S14	12.3974	15.3134	14.9261	19.9735	15.178	19.6411	999	14.1176	16.6508	17.229	15.268	15.4017	17.5957	999	21.9102	999	22.7233	999	17.5636	999	21.722	999	19.4499	999	19.1593	999	14.0873	17.6867	19.9123	999	999	22.635	16.8475	999	999	999	999	999	999	999	17.6507	17.077	15.6846	18.7727	999	999	19.1838	18.8261	16.6366
Lab_6_CT1DAP-161101_D13_S15	12.43	12.0222	15.6666	999	13.3445	21.0028	18.765	14.9532	999	14.7435	17.8057	19.9421	15.2969	999	17.4027	999	999	19.1295	17.9077	18.4628	21.9594	999	19.2437	999	999	999	16.0819	16.19	20.7853	999	999	16.677	15.3096	999	999	999	999	999	999	999	999	18.1445	999	14.946	999	999	19.6697	20.4505	17.4512
Lab_6_CT1DAP-161101_D13_S16	11.7596	12.3949	15.1376	999	14.0704	999	18.1158	14.0767	17.5398	15.9186	15.3381	15.7413	18.2347	999	17.684	999	17.6839	999	18.673	999	999	999	17.4611	999	20.0621	999	15.6146	19.8447	18.9683	999	999	15.4572	16.5524	999	999	999	999	999	999	999	19.5103	17.5752	16.5438	17.3015	999	999	19.0793	18.2883	17.0962
Lab_6_CT1DAP-161101_D13_S17	12.3802	13.0159	14.494	19.8126	14.1068	999	19.8423	14.5237	999	14.3808	999	15.9206	15.2862	999	18.1018	999	18.6375	16.7491	16.0654	18.6838	18.8347	999	18.1025	999	999	15.8731	14.2805	17.6137	999	999	999	15.2114	14.0753	17.4977	27.0114	999	999	999	999	999	999	18.7515	999	15.4682	999	999	17.0673	17.7764	15.9299
Lab_6_CT1DAP-161101_D13_S18	12.3294	12.674	20.9753	999	17.1454	22.0779	999	15.3221	999	12.4362	14.1469	13.8043	999	999	17.2438	18.4804	22.4106	999	18.1217	999	20.0928	999	17.395	999	20.0662	999	19.2787	20.7261	18.7214	999	999	999	17.146	18.515	22.9511	999	999	999	999	999	999	18.1215	16.4001	18.0819	999	999	20.6823	18.22	16.6558
Lab_6_CT1DAP-161101_D13_S19	10.7183	11.3927	15.7622	20.3198	12.9325	20.7229	20.5137	13.3538	20.9564	14.1452	14.2724	15.1782	18.5349	999	16.4597	999	17.8776	20.0897	999	999	18.3285	999	16.6139	999	16.8672	999	17.0011	17.6922	19.388	999	999	18.2685	18.3148	19.3105	999	999	24.0279	999	999	999	17.1441	17.5748	999	15.842	999	999	17.3763	18.0785	16.4362
Lab_6_CT1DAP-161101_D13_S20	12.234	13.7007	15.1283	20.4265	13.5705	22.3474	19.6043	14.3663	16.8721	15.5575	15.3786	14.5584	17.5313	999	16.2453	999	16.8487	999	20.1938	17.307	20.3955	999	18.8516	999	18.283	18.3041	14.5912	15.9404	17.1586	999	999	17.796	12.8851	18.8149	999	999	23.0029	999	999	999	999	16.8506	999	17.0042	999	999	17.507	17.1444	16.5247
Lab_6_CT1DAP-161101_D13_S21	9.90077	11.1776	13.7587	999	13.7633	21.0352	17.9596	13.4481	15.0726	13.832	16.6119	15.2223	13.0702	999	16.0316	999	15.7485	15.177	15.0191	18.2445	17.3568	999	17.0951	999	18.3272	999	14.0929	17.2359	16.3725	999	999	13.0666	13.7495	12.9691	999	999	999	999	999	999	18.8528	15.5398	20.7222	12.1481	999	999	16.5037	16.45	15.1594
Lab_6_CT1DAP-161101_D13_S22	10.6311	11.9037	14.4499	20.8924	12.5866	19.5352	17.7592	13.3602	15.4808	14.665	16.3977	14.8067	999	999	16.3523	999	15.9824	18.9059	999	18.2069	18.4482	999	17.9336	999	18.3499	999	13.6124	13.8965	16.588	999	999	16.7142	14.644	999	21.544	999	24.5261	999	999	999	18.7369	16.4076	17.7986	14.9781	999	999	16.5029	17.307	15.652
Lab_6_CT1DAP-161101_D13_S23	9.8707	11.0417	14.2167	22.3171	12.0176	20.1962	18.3295	12.6173	15.4413	14.5797	14.9166	15.1675	14.7537	999	16.024	999	15.7487	16.0297	14.6982	14.3267	17.4881	999	17.0056	999	19.704	16.3146	13.1845	13.329	17.2702	999	999	12.9795	12.8553	15.0673	999	999	999	999	18.1989	999	19.757	16.8443	999	13.6514	999	999	16.7065	16.4575	14.9461
Lab_6_CT1DAP-161101_D13_S24	11.2765	12.1364	14.249	19.9127	13.5618	19.3867	17.0854	13.7019	15.3342	14.4804	15.7085	14.7832	999	999	16.9459	999	16.506	999	999	999	18.6322	999	18.2542	999	19.3188	999	14.1364	14.5441	18.8929	999	999	19.376	14.2515	999	999	999	999	999	999	999	16.7374	18.3988	17.4317	16.0216	999	999	18.5823	15.9492	15.5295
Lab_6_CT1DAP-161101_D13_S25	11.6318	12.3167	15.376	19.6248	13.8016	21.0588	19.3855	14.5971	18.3042	15.4386	16.9576	14.8517	999	999	17.4042	999	999	999	999	999	19.0215	999	17.582	999	19.1482	999	16.0917	13.6815	19.3809	999	999	18.0663	22.3788	999	26.337	999	999	999	999	999	18.3063	20.0825	999	16.5232	999	999	17.3756	18.9354	16.8596
Lab_6_CT1DAP-161101_D13_S26	11.0785	11.3241	15.583	20.2215	12.3289	20.9842	19.1412	14.1322	16.4937	13.6858	15.8023	14.398	13.7833	999	16.9113	999	15.9833	15.2404	14.8346	17.3033	18.765	999	17.1494	999	19.4227	18.1388	13.7743	17.5746	17.6546	999	999	13.1726	14.9634	16.6308	999	999	999	999	17.1877	999	18.5474	17.4232	17.6726	14.1234	999	999	17.0547	16.6875	16.3956
Lab_6_CT1DAP-161101_D13_S27	12.2226	12.6547	15.5652	999	12.8	999	20.7671	13.9012	999	16.9077	14.9109	14.3028	16.8804	999	17.2539	999	20.3928	20.2983	14.6697	18.2217	19.286	999	19.2289	999	21.6673	17.474	13.6325	13.3503	16.8639	999	999	14.9123	13.3744	999	999	999	999	999	999	999	999	16.9692	20.5902	16.9101	999	999	17.7791	17.811	16.1041
Lab_6_CT1DAP-161101_D13_S28	10.6133	11.8107	14.3276	999	14.6833	19.3021	20.0195	14.1019	17.2763	15.8498	18.0549	15.2911	999	999	16.7905	999	18.7197	999	999	999	18.3946	999	17.2024	999	19.7761	999	13.8372	17.7692	18.6481	999	999	19.2198	15.9083	999	21.7404	18.0774	999	24.0332	999	999	999	17.7317	18.5424	15.5736	999	999	18.5643	19.0967	17.106
Lab_6_CT1DAP-161101_D13_S29	11.7305	11.7892	16.2309	999	14.11	20.3653	18.8255	13.4138	999	17.1274	15.6433	16.188	999	999	999	999	17.8719	18.3909	16.4245	999	999	999	16.5551	999	999	999	14.036	19.0587	999	999	999	999	999	999	22.7079	999	999	999	999	999	17.8464	18.8703	21.7949	22.8102	999	999	19.1792	18.8939	17.359
Lab_6_CT1DAP-161101_D13_S30	11.8034	12.3451	17.201	18.7919	13.4235	24.8909	18.5173	14.2908	18.1049	15.632	15.6993	15.1041	999	999	999	999	18.0646	999	999	999	18.8903	999	17.2273	999	20.174	999	15.1249	18.1683	18.0198	999	999	999	18.5806	999	21.2718	999	999	999	999	999	19.6255	16.6885	999	17.1035	999	999	18.2045	18.2863	16.1983
Lab_6_CT1DAP-161101_D13_S31	10.1998	11.5665	14.9042	999	13.4396	22.6127	18.4214	13.8372	15.4354	13.6949	19.2281	15.1713	999	999	17.1017	999	15.7695	999	18.7973	999	18.6727	999	18.2936	999	20.6994	999	13.2347	18.0703	999	999	999	999	12.8804	999	999	18.5452	24.0244	999	18.5363	999	17.4057	16.0557	999	22.1757	999	999	17.3502	18.1507	15.6887
Lab_6_CT1DAP-161101_D13_S32	9.73229	10.9458	12.596	18.2498	12.6949	22.0045	16.6007	12.3683	15.7942	13.3133	13.8796	14.095	14.8852	999	15.5353	999	16.5546	14.6112	17.5015	17.1639	17.0706	999	16.1398	999	17.2026	16.7691	13.8494	15.2217	15.8125	999	999	14.7814	13.1576	14.9035	24.1584	999	24.159	25.1922	999	999	17.6275	16.3025	17.2291	13.1551	999	999	16.1574	15.9135	15.5918
Lab_6_CT1DAP-161101_D13_S33	9.69379	11.6634	15.3112	18.7252	13.2782	21.5493	18.104	12.9234	16.5623	14.0816	16.2811	13.5518	17.7357	999	17.4605	999	17.408	999	999	18.6894	17.9831	999	17.312	999	18.1108	17.4121	14.2297	13.3869	16.797	999	999	15.0359	13.889	999	26.2535	999	18.5785	999	999	999	17.6726	16.9733	17.0976	16.2806	999	999	16.2669	17.3621	16.3681
Lab_6_CT1DAP-161101_D13_S34	10.5291	11.6436	14.1173	18.9427	12.8858	20.1526	16.8269	13.3666	17.7428	14.0997	14.4374	15.7415	14.0889	999	16.2561	999	16.5305	15.9382	16.6176	17.7179	18.0239	999	17.3186	999	18.7883	999	14.9987	15.0748	16.7119	999	999	13.7212	15.5678	12.3431	999	999	23.9816	999	999	999	17.873	15.4452	999	13.6457	999	999	16.6981	16.1647	15.6507
Lab_6_CT1DAP-161101_D13_S35	10.3882	10.8695	14.9455	999	13.3662	19.4595	999	13.8084	17.2357	14.0878	15.2725	15.2442	999	999	16.2102	999	18.217	999	19.3514	999	18.6021	999	16.8939	999	19.1144	999	15.0334	999	18.9166	999	999	19.0145	13.9173	999	999	999	999	999	18.6344	999	16.5542	17.6105	17.0482	16.1911	999	999	17.9711	999	16.5726
Lab_6_CT1DAP-161101_D13_S36	10.3071	10.8232	14.2455	18.5054	12.7191	22.9022	18.0353	13.4062	18.8196	14.4802	14.4447	14.2324	17.9057	999	16.4664	999	16.041	999	17.4513	18.4229	19.1823	999	17.9256	999	17.8006	19.1439	13.9263	15.0542	19.3757	999	999	17.2636	12.5978	999	20.8387	999	999	999	999	999	16.5165	16.9157	17.9039	15.5806	999	999	16.6458	18.6673	15.6629
Lab_6_CT1DAP-161101_D13_S37	11.4309	10.4435	16.7041	999	13.2129	999	18.703	13.1611	16.9728	15.6424	15.592	15.8515	999	999	16.5891	999	18.3911	17.358	15.2929	999	19.6137	999	16.4552	999	19.9244	999	15.6412	18.083	17.0027	999	14.4016	16.8585	999	16.262	999	999	999	999	999	999	999	17.1073	18.4977	15.6756	999	999	19.6162	999	15.7948
Lab_6_CT1DAP-161101_D13_S38	12.6001	13.1915	15.8747	999	14.4597	999	19.032	14.3858	16.4945	15.587	16.6232	16.0157	16.9335	999	999	999	17.7994	999	19.5968	999	999	999	16.418	999	17.8373	999	14.2584	14.8619	17.2364	23.6805	999	16.2913	17.3794	999	24.0829	999	999	999	999	999	999	21.3443	18.8174	16.567	999	999	18.7989	18.9543	16.2673
Lab_6_CT1DAP-161101_D13_S39	12.0404	12.5155	17.9005	18.7629	13.3637	18.791	18.125	14.6404	17.7	15.9401	16.6877	15.9019	999	999	19.7176	999	16.8864	999	999	999	19.2147	999	18.0915	999	18.1669	999	13.595	15.5866	17.4222	999	999	16.9853	16.6245	999	22.409	999	999	999	999	999	999	17.138	22.6918	16.739	999	999	17.3923	16.9023	15.8146
Lab_6_CT1DAP-161101_D13_S40	999	21.9531	999	999	999	999	999	999	999	999	999	17.6983	999	999	999	999	999	999	999	999	999	999	21.1137	999	999	999	999	999	999	999	999	999	999	999	999	999	999	999	999	999	999	999	999	999	999	999	999	999	999
Lab_6_CT1DAP-161101_D13_S41	999	19.1136	999	999	999	999	999	999	999	999	999	999	999	999	999	999	999	999	999	999	999	999	19.1763	999	999	999	999	999	999	999	999	999	999	999	999	999	999	999	999	999	999	999	999	999	999	999	999	999	999
Lab_6_CT1DAP-161101_D13_S42	13.2055	15.9783	15.8002	999	15.6778	999	18.39	14.5033	999	17.7736	18.4052	17.0101	16.8026	999	18.9499	999	18.5208	17.8461	19.4682	19.0379	18.7353	999	17.8004	999	999	999	15.7794	16.3549	19.6356	999	19.2839	16.0774	999	16.9729	22.357	999	999	999	999	999	999	999	999	16.3688	999	999	18.8708	19.9422	16.3881
Lab_6_CT1DAP-161101_D13_S43	9.92398	10.659	13.3734	999	12.3072	19.2817	18.3089	13.155	15.6255	13.7044	14.6858	15.5163	14.0529	18.1027	17.6241	22.0991	15.7402	15.0834	15.3403	14.9416	17.4365	999	16.4231	999	18.2536	16.7189	13.8362	14.977	16.2568	999	999	13.7666	13.5404	13.8745	26.234	999	999	19.482	17.5707	999	17.0531	16.2943	18.9216	12.4878	999	999	16.5498	16.9293	15.2002
Lab_6_CT1DAP-161101_D13_S44	10.3405	11.5225	13.764	20.1568	12.7474	22.1929	17.7416	13.9124	15.8786	15.1052	15.9567	14.5732	18.6061	999	16.5612	999	16.7381	999	19.7853	999	19.862	999	19.8466	999	17.7468	999	13.7871	13.4119	17.0697	999	999	18.4615	13.9717	20.2787	999	999	999	999	18.0555	999	17.098	16.8937	18.0591	16.215	999	999	18.5099	17.2863	16.3965
Lab_6_CT1DAP-161101_D13_S45	10.4116	11.6286	14.9193	22.6725	13.215	19.6821	18.4726	14.9896	16.0523	15.3224	14.5367	14.2996	999	999	15.3541	999	16.0624	17.9852	19.7842	19.585	18.1306	999	16.0019	999	17.6272	17.2967	14.6019	16.2255	16.7383	999	999	17.081	14.0533	16.8539	22.5319	999	24.3162	999	999	999	17.6773	16.563	16.9808	15.4989	999	999	16.9016	16.8734	15.3413
Lab_6_CT1DAP-161101_D13_S46	11.246	12.0641	14.5202	999	13.041	20.4873	19.6412	14.004	17.5516	15.1505	16.4889	16.6008	13.6192	999	16.5078	999	17.054	15.0494	16.493	19.2054	18.3303	999	18.5029	999	17.8667	16.4893	13.8393	16.2128	17.5923	999	999	13.9971	13.1376	15.5138	999	999	24.3373	999	999	999	18.1801	17.2485	999	13.8186	999	999	18.4178	18.0074	16.4086
Lab_6_CT1DAP-161101_D13_S47	10.6218	10.9683	14.1165	18.3696	11.9383	19.7234	19.8732	14.2057	18.4904	15.3616	13.8827	15.5233	16.1833	999	15.4519	999	16.0317	14.7952	15.5493	15.9624	17.5092	999	16.7906	999	18.9461	14.3608	14.3444	15.6191	16.3214	999	999	15.0558	13.2913	13.7812	24.7606	999	999	999	999	999	999	16.4049	18.5942	13.7454	999	999	17.2474	16.4554	15.3106
Lab_6_CT1DAP-161101_D13_S48	10.9371	10.3593	13.823	18.4778	12.5407	19.2635	18.4523	13.9371	999	13.547	14.3571	16.0396	14.0524	999	16.3615	999	16.8325	16.2279	17.0971	999	19.3653	999	17.6362	999	17.7609	16.9487	15.2428	13.2573	17.7295	999	999	13.8134	15.3507	14.4131	21.5186	999	23.9375	999	18.1951	999	19.448	19.6068	999	14.1989	999	999	17.7533	18.0412	16.0954
Lab_6_CT1DAP-161101_D13_S49	12.6725	12.4133	14.7813	999	14.0289	21.3206	17.7365	14.9996	18.5103	15.5725	20.1623	16.693	14.8361	999	16.6418	999	16.8895	17.9192	15.0706	17.2434	20.0658	999	19.7482	999	18.8392	999	13.514	17.8742	19.458	999	999	15.4113	17.5759	999	999	999	999	999	999	999	19.6057	16.8847	999	14.8995	999	999	17.0723	16.591	15.6837
Lab_6_CT1DAP-161101_D13_S50	14.6568	16.2626	16.2388	18.9247	15.2235	20.8898	17.4854	15.5955	21.6855	16.6132	17.6556	16.0688	999	999	16.6836	999	17.3361	999	18.4363	999	20.6828	999	17.5141	999	17.4914	999	16.8712	17.7947	17.8169	999	999	999	999	999	999	999	999	999	999	999	999	15.9965	18.7771	16.0884	999	999	16.6796	16.5663	15.158
Lab_6_CT1DAP-161101_D13_S51	11.9926	13.5361	15.2052	999	15.0932	21.6687	19.1175	13.5532	22.7387	17.0137	17.8818	15.6886	999	999	17.0846	999	20.8763	999	18.6743	999	21.7297	999	17.666	999	21.2663	999	13.4526	16.3278	20.5607	999	999	16.2589	15.6731	999	999	999	999	999	999	999	999	16.9661	18.0932	16.4176	999	999	17.7003	17.6771	16.3922
Lab_6_CT1DAP-161101_D13_S52	14.1689	16.413	17.8622	21.5135	18.1485	999	18.1877	17.4348	999	17.7067	17.4794	16.8926	999	999	16.9443	999	17.0541	999	18.8346	999	19.677	999	17.0154	999	17.2452	17.6912	17.4856	18.9422	21.0976	999	999	999	999	999	26.6998	999	999	999	999	999	999	17.6725	17.7581	16.8337	999	999	20.4593	18.66	16.1801
Lab_6_CT1DAP-161101_D13_S53	11.9285	13.8599	14.1344	20.5663	14.1565	22.0782	21.2255	14.9703	999	14.4461	16.4753	15.755	999	999	21.1339	999	21.3177	999	18.0842	999	23.469	999	17.8738	999	22.1915	999	14.4219	15.1077	18.2104	999	999	999	14.8454	999	27.8483	999	999	23.2556	999	999	999	17.3773	16.8183	18.3985	999	999	17.9621	21.9375	16.4851
Lab_6_CT1DAP-161101_D13_S54	10.2312	12.131	16.7167	999	15.7192	22.3747	18.2056	14.0113	999	12.223	13.5581	14.2605	17.8258	999	17.7406	999	19.0053	999	16.5414	999	19.0034	999	18.5243	16.5599	999	21.4131	18.3831	999	17.661	999	999	18.5703	16.8434	18.2641	22.5091	999	999	25.1975	17.5158	999	999	16.5482	19.1713	16.6228	999	999	18.0424	17.072	16.4713
Lab_6_CT1DAP-161101_D13_S55	10.8635	11.2255	14.4094	19.5935	13.1991	19.7038	17.7733	13.1872	15.8132	13.8198	15.0761	15.6885	999	999	15.003	999	15.9311	999	999	999	16.9369	999	15.7766	999	17.3652	999	13.5546	16.5206	16.3131	999	999	18.2855	15.0374	18.2563	999	999	23.8325	999	999	999	16.8275	16.7519	20.1999	15.0562	999	999	16.3433	16.1821	15.3814
Lab_6_CT1DAP-161101_D13_S56	9.86218	11.5357	15.0845	21.4423	13.4653	20.1309	17.1862	13.2396	14.8809	12.2911	14.8912	15.5539	999	999	17.1612	999	16.8325	999	19.7174	999	18.473	999	18.0593	999	18.8979	999	14.0737	17.5757	21.7622	999	999	18.8936	15.0797	15.4203	999	999	999	999	17.5918	999	16.4516	16.638	14.8601	16.8851	999	999	17.7931	16.865	15.932
Lab_6_CT1DAP-161101_D13_S57	12.8262	13.4413	16.5852	999	13.9336	21.384	18.9611	13.8232	999	16.0992	16.591	15.5901	999	999	16.4908	999	18.2885	999	999	999	19.2558	999	17.9311	999	19.3961	999	15.7513	18.5035	22.1279	999	999	19.0118	17.4283	17.9741	999	999	999	999	999	999	17.9242	18.2594	18.6345	17.459	999	999	18.5391	17.2049	16.7427
Lab_6_CT1DAP-161101_D13_S58	9.74591	10.6268	15.0029	999	13.1539	20.8781	21.3619	13.8809	16.1908	15.7273	16.0632	16.6187	13.4235	999	16.5419	999	16.7765	15.4108	16.4801	17.3038	18.6082	999	16.7956	999	18.8054	19.7271	13.8673	16.3007	17.9457	999	999	14.1657	16.0188	16.8211	999	19.9559	22.1337	999	18.3877	999	16.4453	17.5812	999	13.9054	999	999	17.4206	16.7844	15.8948
Lab_6_CT1DAP-161101_D13_S59	10.7469	12.4006	14.2184	22.561	12.3559	21.2454	18.3526	14.0522	16.568	13.9632	15.1462	14.3463	13.8341	999	16.6219	999	17.4493	15.53	16.3657	16.6899	19.6115	999	17.6375	999	18.9363	15.4465	13.7557	14.6383	18.6861	999	999	15.3915	12.3502	999	23.3043	999	23.2204	999	999	999	999	17.7937	18.3187	13.5052	999	999	17.6214	18.0131	16.4486
Lab_6_CT1DAP-161101_D13_S60	10.283	11.4913	14.1072	19.7358	13.5785	22.0479	18.8699	14.3992	16.7395	15.5134	15.1156	16.5997	18.647	999	16.4943	999	16.8263	17.924	16.3273	999	18.2643	999	16.04	999	19.919	16.9933	15.2768	18.8353	19.4713	999	17.9961	14.597	16.3503	16.9138	999	999	999	999	999	999	15.5751	18.5888	16.1133	16.1344	999	19.4311	17.4829	17.391	15.9707
Lab_6_CT1DAP-161101_D13_S61	11.4901	12.4438	17.0926	19.618	13.8834	999	22.5259	15.3254	999	17.132	15.1553	16.8193	999	18.8068	16.7069	999	17.9659	999	18.4633	20.1484	21.308	999	17.821	999	21.8385	18.2206	14.569	22.3617	19.8447	999	999	17.7036	17.6267	999	28.8627	999	999	999	999	999	16.4525	17.9301	15.2502	999	999	999	18.8216	20.5705	16.4018
Lab_6_CT1DAP-161101_D13_S62	12.5213	13.1023	17.6799	999	15.2511	26.7775	22.6246	15.1314	17.7732	16.63	17.3325	14.8994	999	999	17.6776	999	18.2665	19.9134	17.8976	19.2461	19.738	999	18.2077	999	18.3052	999	13.7728	16.5537	18.0581	999	999	18.54	16.9658	999	999	999	999	999	999	999	999	17.8587	14.276	17.0979	999	999	999	18.6368	18.0268
Lab_6_CT1DAP-161101_D13_S63	11.9744	12.3052	16.5149	999	14.1904	999	18.6349	14.4112	22.6903	16.5996	17.8162	16.6288	999	999	18.222	999	20.2185	999	16.8408	999	22.5608	999	17.7676	999	22.5417	999	19.7319	17.6426	19.6132	999	999	18.8465	999	999	21.6399	999	999	999	999	999	17.939	18.6263	18.6564	19.4352	999	999	18.7281	18.0909	16.9105
Lab_6_CT1DAP-161101_D13_S64	10.8397	11.6633	15.8624	22.0162	14.0658	20.2502	16.5743	14.1107	999	14.0993	15.7806	15.605	999	999	16.4935	999	16.8872	999	999	999	17.4726	999	15.0476	999	17.8131	999	17.6041	17.5385	17.9929	999	999	999	999	16.4251	999	999	999	999	999	999	999	17.9102	999	14.6798	999	999	16.8725	999	16.795
Lab_6_CT1DAP-161101_D13_S65	10.5805	11.2818	14.5372	20.5095	12.2012	19.0277	14.8183	13.0865	15.6352	14.2134	14.896	14.583	20.0357	999	15.9927	999	16.8964	999	17.8558	999	18.2387	999	17.2753	999	18.8093	999	14.2512	13.0211	17.5423	999	999	14.1801	14.5086	999	999	999	999	27.6369	999	999	999	17.8209	17.0421	16.1983	999	999	16.2363	16.6906	15.9369
Lab_6_CT1DAP-161101_D13_S66	10.4094	11.5735	14.6976	22.1003	14.0014	22.5949	16.1358	12.8598	15.2836	15.113	15.4052	14.959	999	999	16.4717	999	16.9414	999	19.2645	999	18.4735	999	17.8987	999	19.2539	999	15.3743	18.0765	19.382	999	999	999	15.9488	17.1834	999	999	999	999	999	999	19.4852	16.7901	16.6062	15.4878	999	999	18.7931	17.0826	15.9151
Lab_6_CT1DAP-161101_D13_S67	10.3348	12.4389	15.2318	19.9248	14.1286	21.0184	16.5786	12.4283	16.0253	14.5498	15.701	15.8972	999	999	17.1917	999	16.2983	999	18.6467	999	18.2762	999	20.1019	999	18.4884	999	13.9649	17.9581	17.5969	999	999	18.4193	17.461	17.9466	999	999	999	999	18.7037	999	18.2559	18.5221	16.6493	16.9013	999	999	17.4407	17.7925	16.0233
Lab_6_CT1DAP-161101_D13_S68	10.7301	11.1831	13.6447	19.8884	12.5916	20.0294	18.2015	13.6025	17.2614	14.7076	15.3397	16.1172	13.6237	999	19.53	999	16.38	14.6754	15.2813	999	18.1495	999	17.172	999	17.949	999	14.5609	16.7215	17.486	999	999	12.7999	13.7909	12.7042	25.8699	999	25.3161	999	999	999	17.5355	16.1137	999	14.001	999	999	15.834	16.7256	16.3171
Lab_6_CT1DAP-161101_D13_S69	10.0555	10.3605	14.7623	999	12.4575	18.3874	15.6984	14.0117	18.1233	13.8201	14.1285	13.0925	999	999	17.4044	999	17.0844	999	999	999	19.0458	999	16.542	999	18.5025	999	14.3819	13.4543	19.3353	999	999	18.097	15.9888	999	999	999	21.9186	999	999	999	17.6514	17.9146	17.4512	17.5137	999	999	16.8443	18.1191	15.7693
Lab_6_CT1DAP-161101_D13_S70	10.2085	11.9357	13.7059	999	12.2596	18.8281	17.2606	13.0893	16.8293	17.0255	14.8603	14.1796	999	999	17.3868	999	17.0213	18.802	17.1956	999	17.9657	999	18.5412	23.1396	18.3352	16.6106	14.3829	13.6774	17.0247	999	999	15.5597	13.8879	19.1485	999	999	23.0787	999	999	999	18.0964	16.8634	999	17.2347	999	999	17.4472	17.7598	16.4904
Lab_6_CT1DAP-161101_D13_S71	11.0399	13.8694	15.6789	18.1225	13.9637	22.1168	17.0079	14.2876	17.047	15.081	14.6181	14.3393	999	999	16.7979	999	16.9527	999	999	999	17.6524	999	18.8204	999	17.8172	999	15.9851	14.3888	999	999	999	14.9832	15.0978	999	999	999	24.1519	999	999	999	17.7921	16.8927	18.5939	16.5274	999	999	17.9194	18.1203	16.4886
Lab_6_CT1DAP-161101_D13_S72	9.97332	10.9034	17.1027	999	12.2542	21.5971	18.4536	12.9555	16.7588	14.2847	13.1734	17.1213	999	999	999	999	16.5288	23.4227	999	999	17.7969	999	17.3066	999	18.1852	999	18.6214	18.7191	17.3523	999	999	16.2299	17.3857	999	999	999	999	999	17.8337	999	999	17.2721	14.4678	999	999	999	17.3807	16.937	16.5216
Lab_6_CT1DAP-161101_D13_S73	10.8123	11.6054	15.1286	21.0305	13.1635	999	19.9167	13.4318	18.0602	12.789	16.3341	14.3389	999	999	16.3366	999	17.5114	22.8448	20.3438	19.261	21.0799	999	16.1805	999	17.9041	999	13.8108	14.1398	17.8448	999	999	18.8536	16.5779	999	999	999	999	999	19.1152	999	999	17.5337	15.0487	16.5738	999	999	18.8509	18.3781	15.4262
Lab_6_CT1DAP-161101_D13_S74	10.4561	11.369	15.3821	20.1063	13.3036	24.6586	16.6182	13.8341	999	15.2695	15.9595	15.1434	999	999	19.9375	999	21.1976	999	17.3907	999	999	999	17.7484	999	20.5837	999	18.0044	17.3261	17.9451	999	999	17.9319	19.3069	16.3539	999	999	999	999	18.3321	999	20.1056	16.8704	17.8952	19.1154	999	999	17.2015	17.8553	16.6071
Lab_6_CT1DAP-161101_D13_S75	11.2665	13.2512	17.1581	20.694	14.2577	999	999	12.714	18.0267	15.2818	15.2864	16.1471	999	999	21.5881	999	18.8932	999	999	999	22.3992	999	18.4892	999	21.8508	999	16.4282	17.5438	17.0326	999	999	15.8111	16.1907	999	23.1611	999	999	999	999	999	999	17.9068	17.0554	999	999	999	21.1411	19.077	16.5861
Lab_6_CT1DAP-161101_D13_S76	11.95	12.1758	15.5244	999	12.346	23.0215	18.656	15.0701	999	15.5638	15.768	17.3165	15.8886	999	999	999	17.3638	999	16.0715	17.9376	999	999	20.9568	999	18.384	17.5941	14.8311	16.1998	19.7487	999	999	16.7432	16.449	16.3893	25.311	999	999	999	999	999	999	16.9648	999	15.746	999	999	18.6656	17.331	16.7761
Lab_6_CT1DAP-161101_D13_S77	11.3873	11.3317	15.7208	999	13.0343	23.4017	18.497	14.0196	17.9368	15.5932	14.8067	17.938	999	999	999	999	17.3732	999	16.3839	18.1741	19.0068	999	16.8718	999	21.0139	999	14.5923	20.1373	19.9404	999	999	13.2463	17.6581	16.6062	999	999	999	999	18.0591	999	999	17.3549	14.0701	14.4311	999	999	17.6874	19.5653	16.8813
Lab_6_CT1DAP-161101_D13_S78	11.6743	12.9274	15.6897	20.6973	14.878	24.906	18.98	14.4176	17.8253	14.4701	15.4065	14.8671	999	999	16.4447	999	17.6318	999	19.5184	999	999	999	17.5773	999	20.3309	999	14.0767	15.9331	17.4007	999	999	17.4814	14.3486	18.9755	21.9235	999	999	999	999	999	18.5539	17.2842	18.8429	15.9394	999	999	18.8227	20.3861	17.1627
Lab_6_CT1DAP-161101_D13_S79	10.7875	11.3165	12.8959	18.3273	12.6194	19.6114	18.9551	13.5005	14.7896	15.6287	14.5571	13.508	999	999	17.0486	999	18.9915	17.4168	20.2413	999	17.9067	999	17.5501	999	18.3389	16.4001	13.8269	13.0585	17.015	999	999	15.7074	12.8708	999	999	999	999	999	999	999	999	16.7419	17.6412	15.1161	999	999	16.9336	16.762	15.4973
Lab_6_CT1DAP-161101_D13_S80	18.5847	999	999	999	999	999	999	999	999	999	999	999	999	999	999	999	999	999	999	999	999	999	999	999	999	999	999	999	999	999	999	999	999	999	999	999	24.303	999	999	999	999	999	999	18.7714	999	999	999	999	22.2855
Lab_6_CT1DAP-161101_D13_S81	10.7052	10.6261	14.9491	20.3201	13.6633	24.8892	18.6927	13.7644	999	14.8935	15.41	15.4835	999	999	17.438	999	17.2906	999	999	999	18.5778	999	18.1501	999	19.1343	19.1265	15.3158	18.1796	20.3711	999	999	16.7546	15.0239	999	999	999	999	999	18.5106	999	19.4883	19.0132	18.2437	17.0669	999	999	18.4574	18.223	15.4184
Lab_6_CT1DAP-161101_D13_S82	8.83148	10.4085	12.7856	18.6124	11.0919	17.5517	16.2012	12.8783	15.2746	11.9607	13.9772	13.8861	14.6383	999	15.5662	999	14.9397	15.9965	15.4751	14.9625	16.9527	999	15.4953	999	16.2252	13.261	13.1936	13.1125	16.0715	999	999	12.7177	11.092	17.9085	22.1097	999	19.336	999	999	999	999	15.9467	14.7097	14.2818	999	999	15.3418	16.8086	14.1174
Lab_6_CT1DAP-161101_D13_S83	10.6696	10.1011	19.1632	19.9799	13.8336	20.989	19.6718	15.8579	16.924	15.1571	18.6002	16.6042	999	999	16.3584	999	16.7232	14.8528	15.6472	999	18.9053	17.8142	15.1512	999	18.6166	999	16.7341	17.103	17.7482	999	17.153	18.5683	15.0046	17.9622	22.3124	999	999	999	16.9198	999	15.7234	17.3162	999	12.905	999	999	17.2475	999	15.8341
Lab_6_CT1DAP-161101_D13_S84	10.3973	12.0121	15.1716	999	13.4146	21.4015	21.532	13.4727	18.2872	14.2618	15.4954	15.642	13.0122	999	16.3217	999	18.2133	14.1073	15.6818	16.7318	18.0665	999	17.5602	999	18.648	15.394	14.7368	14.301	15.9675	999	999	16.5723	12.5125	19.0118	21.4279	999	999	999	999	999	18.2157	16.3159	999	14.5743	999	999	18.4921	18.4464	16.097
Lab_6_CT1DAP-161101_D13_S85	12.2408	13.6103	14.6535	999	14.7146	25.158	22.6367	15.9277	999	15.0804	15.8058	16.6132	999	999	16.6117	999	999	18.337	18.9846	999	18.6712	999	17.5731	999	20.3199	999	16.9798	21.2616	19.7997	999	19.1568	15.9265	18.5626	16.0345	22.6348	999	999	999	999	999	999	19.0663	18.2672	19.3218	999	999	18.5463	20.8558	16.483
Lab_6_CT1DAP-161101_D13_S86	10.2961	9.36408	14.7223	18.1964	11.8076	20.3856	18.2828	12.4417	17.7146	15.9203	14.2015	15.8012	999	999	16.8615	999	16.4469	999	18.1221	999	19.9318	999	15.9431	999	19.9201	999	19.0446	18.7845	22.3462	999	19.4291	18.3244	17.7087	19.1876	23.9197	999	999	999	999	999	18.8149	16.9536	14.6779	16.2987	18.2784	999	22.0661	19.4296	15.8793
Lab_6_CT1DAP-161101_D13_S87	11.565	11.4376	15.5379	999	12.4702	999	999	14.8223	16.834	15.5031	18.5021	14.6262	999	999	17.8355	999	19.197	999	18.3228	999	20.643	999	16.8601	999	999	20.3975	14.729	14.4194	999	999	999	999	15.5556	999	999	999	999	999	999	999	18.4878	18.0208	999	999	999	999	18.2273	16.9429	15.6593
Lab_6_CT1DAP-161101_D13_S88	12.3675	12.3573	16.0531	20.2248	14.9176	22.206	18.9805	15.7727	999	16.3657	999	15.622	15.5452	999	999	999	18.819	16.0271	17.3857	17.4357	18.5762	999	17.5916	999	20.1113	17.1584	14.5257	15.8268	20.8424	999	999	19.3822	16.9488	999	999	999	999	999	999	999	999	17.4362	21.5958	15.3747	999	999	18.2599	18.2947	16.3512
Lab_6_CT1DAP-161101_D13_S89	11.6655	12.6061	19.7039	22.8817	14.2506	22.3832	18.691	14.1537	18.164	16.4717	15.1032	14.8768	19.1854	999	16.2291	999	15.8173	999	999	999	20.4861	999	20.9862	999	20.0634	999	13.1785	17.9915	19.325	999	999	19.0097	17.5927	999	999	999	999	999	999	999	16.6628	17.7486	19.4274	17.3045	999	999	17.9492	16.7687	15.9259
Lab_6_CT1DAP-161101_D13_S90	17.0307	19.314	16.9504	18.5959	18.2958	22.5598	18.5757	16.9786	999	17.3335	999	17.5534	999	999	17.6633	999	17.761	999	999	999	19.2244	999	17.9624	999	19.477	999	18.3975	19.1994	17.7617	999	999	999	999	999	999	999	999	999	999	999	999	16.9175	999	17.34	999	999	18.3195	18.489	16.6961
Lab_6_CT1DAP-161101_D13_S91	10.5243	12.9526	14.0841	999	13.1191	22.9665	17.8874	13.6592	15.9736	15.4091	17.2888	14.1572	999	999	15.6659	999	15.7707	999	17.8643	18.2823	17.8305	999	16.491	999	18.4243	14.3473	13.3911	12.6812	17.2718	999	999	15.6058	13.0769	999	22.6863	999	24.1185	999	999	999	18.0023	17.3928	18.15	15.7171	999	999	16.9748	16.747	15.6365
Lab_6_CT1DAP-161101_D13_S92	11.5803	12.596	14.1827	21.9355	13.7647	21.0542	999	13.9561	18.0197	16.0309	14.7676	16.727	999	999	18.2589	999	17.5353	18.4964	18.7022	999	17.877	999	17.0185	999	19.2332	15.8357	14.3207	14.5629	17.1926	999	999	15.5072	14.9022	17.2364	999	999	999	999	999	999	999	19.2111	18.453	14.4634	999	999	18.5787	17.3583	16.7979
Lab_6_CT1DAP-161101_D13_S93	11.995	12.5572	14.0406	999	13.0704	22.3154	19.4422	14.8219	18.0555	16.4499	16.3913	15.3429	18.296	999	16.2012	999	17.1124	17.4529	17.5629	999	18.1645	999	17.2156	999	18.6325	15.9275	15.0014	15.713	18.9726	999	999	18.0343	14.1434	999	20.3098	999	999	19.7105	999	999	999	16.8108	19.069	16.1255	999	999	17.4889	18.3857	16.7232
Lab_6_CT1DAP-161101_D13_S94	9.813	10.9959	13.6137	19.8096	13.5346	20.3931	18.0691	12.8181	15.4061	12.4855	15.5332	14.3799	13.1223	999	16.1475	999	16.2754	15.0128	15.6523	16.8663	18.1309	999	16.9878	999	17.0819	16.4176	12.931	12.9726	16.84	999	999	13.1623	13.4838	14.7296	999	999	19.0189	999	19.2391	999	17.5271	16.2894	16.4152	14.0764	999	999	16.4688	16.9463	15.3792
Lab_6_CT1DAP-161101_D13_S95	10.1653	12.8408	13.7769	999	13.3205	24.4908	18.4957	13.4965	16.1968	15.33	15.112	13.9865	999	17.5086	17.8768	999	17.9879	999	17.8107	999	19.5192	999	18.0395	999	18.4334	999	13.2864	15.7143	17.1793	999	999	17.7005	12.7498	999	22.5041	17.9935	24.1501	999	999	999	15.4755	18.3199	19.1553	16.9483	999	999	17.5649	17.4864	16.2122
Lab_6_CT1DAP-161101_D13_S96	9.29438	10.0132	13.0482	19.6544	12.4899	19.0713	18.8366	13.2157	15.3711	14.4489	15.5191	13.2502	14.5279	16.4929	15.1925	999	16.2391	14.014	14.3041	14.5154	17.6014	999	16.211	999	21.4824	12.3364	13.3783	16.5313	17.9719	999	999	14.2189	11.7112	18.1707	24.4095	999	999	999	17.8643	999	16.6504	15.6014	999	13.1155	999	999	17.9747	16.6246	15.306
Lab_1_CT1DAP-161004_D26_S01	12.7416	10.9085	17.6006	18.4793	14.6212	19.6728	19.2764	15.9407	999	11.6582	12.2293	11.5844	17.9755	999	16.9369	999	15.9215	15.3398	13.4664	999	15.6846	999	17.886	999	21.9877	999	14.5689	16.6506	16.555	999	999	14.1681	16.7635	999	23.8227	999	999	23.7302	999	999	999	17.3087	999	16.0837	999	999	17.036	17.5752	15.9157
Lab_1_CT1DAP-161004_D26_S02	12.1802	10.5957	18.568	20.7249	16.5361	20.9737	999	16.332	999	11.4824	12.296	11.4073	15.2037	999	999	999	14.6694	14.2749	999	999	13.817	999	17.3063	13.6669	19.0845	999	13.3228	16.7563	18.1418	999	999	16.1992	14.7229	999	999	999	999	999	999	999	999	17.1323	999	16.4952	999	999	17.8048	17.263	17.6043
Lab_1_CT1DAP-161004_D26_S03	12.6626	11.7645	999	999	14.8795	19.1149	18.555	17.5465	999	11.9103	12.204	10.7972	14.997	999	15.2137	999	16.8478	14.2951	14.1748	999	16.6856	999	15.7747	999	17.3982	999	16.907	22.7144	17.2505	999	999	999	13.8653	999	25.7731	999	23.6437	999	999	999	999	17.4672	20.1285	16.4129	999	999	17.2758	17.0727	16.1679
Lab_1_CT1DAP-161004_D26_S04	13.8363	12.1477	999	19.7867	16.0847	20.6613	17.6337	17.3674	999	12.4807	12.8849	12.1282	999	999	15.844	999	15.8532	16.3275	16.0553	999	15.2818	999	17.8615	999	23.3029	999	14.2129	17.451	16.6448	999	999	13.2808	15.8161	999	999	999	22.6848	999	25.4123	999	999	16.6843	999	15.7859	999	999	17.1262	16.7912	15.9891
Lab_1_CT1DAP-161004_D26_S05	13.171	12.1765	16.8004	22.019	15.7518	19.1639	19.2201	16.3852	999	13.2777	12.2862	10.9653	17.9005	999	16.6513	999	16.7921	16.067	14.8911	999	19.0975	999	15.8103	999	17.7966	999	15.9048	18.0787	21.7298	999	999	999	17.2027	999	23.2994	999	999	999	999	999	999	17.1176	19.7274	16.5323	999	999	16.7245	17.6827	15.8775
Lab_1_CT1DAP-161004_D26_S06	12.6872	11.9548	15.2648	20.3815	15.2313	19.3443	17.5794	13.6787	15.9688	13.7929	13.1473	12.5796	14.2244	999	15.7319	999	15.8184	15.7918	14.5366	999	17.5343	999	16.9064	999	19.2673	15.1452	15.3856	12.6837	16.5201	999	999	17.433	10.853	999	999	999	999	999	999	999	999	16.1493	15.0798	15.9793	999	999	17.2495	16.4158	15.841
Lab_1_CT1DAP-161004_D26_S07	12.326	11.707	13.8641	19.5327	12.5861	21.3411	17.8872	13.2236	999	14.8311	11.7737	15.2072	999	999	16.0133	999	15.9222	13.6664	16.4026	15.7938	15.3598	999	16.7628	999	20.4612	14.5551	13.2703	14.3281	16.7327	999	17.2369	13.5784	13.192	999	19.378	999	23.5177	999	999	999	999	17.7978	999	14.1331	999	999	16.5771	16.2453	15.1102
Lab_1_CT1DAP-161004_D26_S08	11.0988	10.3209	13.8804	15.6896	12.4788	18.3018	17.0471	12.0708	999	12.359	12.7582	12.9242	999	999	14.5763	999	15.7744	15.0033	16.3626	18.2428	16.6672	999	18.5142	18.4179	16.965	14.4422	13.6508	13.1395	16.7395	999	999	12.59	12.4184	18.6041	999	999	23.512	999	999	999	18.8649	17.6526	999	12.628	999	999	15.7747	16.2601	14.4317
Lab_1_CT1DAP-161004_D26_S13	11.2913	10.5626	14.3525	16.4198	12.8678	17.3202	18.0475	13.4834	999	13.3866	11.9017	12.9186	999	999	13.9992	999	18.8082	14.4555	17.015	999	16.8637	999	15.2441	999	17.0201	13.6668	14.3614	14.9531	17.5091	999	26.0005	13.9582	13.3951	17.3566	999	999	999	999	999	999	999	16.1419	999	12.4604	999	999	16.5188	16.7911	15.5154
Lab_1_CT1DAP-161004_D26_S14	13.58	11.837	16.744	18.3673	16.7559	28.885	25.6816	15.5744	999	12.807	12.3427	13.0573	17.3218	999	16.588	999	15.9954	14.4878	999	999	14.2388	18.1865	18.5533	16.3814	17.4032	18.1308	14.8803	16.7693	18.0569	999	15.2799	15.7107	15.9117	999	25.9016	999	23.8786	21.669	999	999	999	17.0922	999	15.0255	999	999	16.7204	16.3354	15.5007
Lab_1_CT1DAP-161004_D26_S15	12.5985	11.2366	16.7785	18.7765	15.5332	19.102	17.3808	14.0005	999	11.711	12.4842	12.3444	11.9734	999	16.6891	999	15.8835	13.1109	15.5054	999	14.6887	999	20.5097	19.6881	999	16.6063	13.9628	14.749	20.3972	999	999	14.6066	13.4071	999	19.3874	999	999	999	999	999	999	16.455	18.286	14.8745	999	999	17.5019	19.8817	15.8001
Lab_1_CT1DAP-161004_D26_S16	11.5065	10.845	13.7968	18.6522	14.6916	18.9284	17.5798	13.4976	999	10.8788	11.2091	12.5622	13.0748	999	14.0004	999	15.963	12.7872	16.6845	999	13.9992	999	18.3878	999	23.6932	15.1898	13.4755	14.0614	17.1849	999	18.5219	14.6619	12.783	999	24.1802	999	999	999	999	999	999	15.8847	17.3021	13.0264	999	999	16.674	15.5854	14.779
Lab_1_CT1DAP-161004_D26_S17	11.3842	9.74695	16.7251	19.1441	12.4487	19.7333	17.7123	13.1744	17.0975	11.0769	9.9319	10.6263	12.1185	999	15.8683	999	15.5367	12.3266	13.9983	999	12.9226	19.034	16.9636	17.3696	16.7237	17.4939	13.0816	14.3584	17.3793	999	18.2361	12.7999	14.2586	999	999	999	999	18.0684	999	999	999	16.573	15.0008	13.6481	999	999	16.1733	16.4413	14.2916
Lab_1_CT1DAP-161004_D26_S18	10.8645	9.93069	13.9032	16.8394	13.3655	19.4497	16.3162	12.6967	999	11.7996	11.7976	12.3105	999	999	15.6321	999	15.7249	13.8619	16.9336	999	15.6577	999	16.827	17.5159	17.1528	13.0255	13.7647	13.4164	16.4763	999	23.9611	12.6785	12.2931	999	21.4957	999	22.7458	999	999	999	999	15.6017	999	12.4674	999	999	16.8448	16.1674	14.8519
Lab_1_CT1DAP-161004_D26_S19	12.197	12.1616	17.0423	19.3046	13.6429	17.3187	17.5575	13.6977	999	13.4077	13.0914	15.356	15.8614	999	999	999	16.1061	14.7541	15.8675	999	16.0769	999	16.7568	999	19.7061	15.2187	13.9527	13.1915	16.2628	999	999	14.5959	13.6976	999	19.8367	999	999	999	999	999	17.549	17.3502	18.2602	13.7573	999	999	17.6255	16.4675	15.8013
Lab_1_CT1DAP-161004_D26_S20	11.7264	11.5257	14.095	14.45	13.2399	19.0346	18.6339	13.5359	999	15.3872	12.5477	13.8053	999	999	17.7407	999	21.5478	14.4443	999	17.9562	16.7824	999	16.9467	999	17.5623	12.8671	14.7963	14.853	16.4274	999	25.7762	13.2616	13.2424	999	999	999	22.9084	999	999	999	999	15.8692	999	12.8962	999	999	17.4036	17.2783	15.3508
Lab_1_CT1DAP-161004_D26_S25	11.9939	9.55044	13.0561	17.7237	14.0243	18.6611	18.5424	12.7577	999	10.6191	11.0609	11.0964	13.4806	999	16.237	999	14.8136	11.8831	13.3929	999	15.4731	999	16.3048	18.0961	16.8736	14.1911	12.6832	12.635	16.009	999	20.7781	13.2256	9.56327	999	21.3832	999	999	999	999	999	999	16.0754	16.1995	13.0776	999	999	16.1819	16.251	14.2976
Lab_1_CT1DAP-161004_D26_S26	13.0728	11.7892	14.7199	18.9527	15.177	18.4681	16.7193	13.3145	999	11.7533	11.5742	13.1039	13.9787	999	13.7118	999	16.7569	12.8878	13.5394	17.9765	18.6304	16.6137	17.0378	999	18.7453	15.8939	12.3605	13.1647	16.7104	28.7585	999	14.2369	12.5208	999	999	999	999	999	999	999	999	16.3604	17.7226	14.7508	999	999	17.9023	17.4994	15.5749
Lab_1_CT1DAP-161004_D26_S27	13.0335	11.1255	15.9833	17.932	15.4396	20.7425	23.7858	14.1086	999	11.2791	11.2987	10.9129	999	999	14.5381	999	15.7751	15.3635	13.4251	999	18.5286	999	16.9319	999	17.0034	999	15.3794	16.4198	16.8152	999	999	14.7672	18.3015	999	23.5231	999	999	999	999	999	999	16.6736	999	15.5493	999	999	17.2575	19.3331	15.7678
Lab_1_CT1DAP-161004_D26_S28	11.5188	9.45533	12.2584	17.5784	12.8264	18.1104	16.6537	12.6934	999	10.7435	11.0567	10.6202	17.6181	999	13.7811	999	15.6702	12.862	14.046	999	18.7467	999	16.5075	999	17.1196	11.2488	13.9626	12.1732	15.7482	999	24.0685	11.9563	11.6169	999	20.2283	999	22.0292	999	999	999	999	15.5098	999	12.8162	999	999	17.2472	16.3142	14.7446
Lab_1_CT1DAP-161004_D26_S29	11.0932	10.2877	14.0587	17.6608	12.8026	18.5627	17.476	12.8056	999	14.1924	11.6816	11.9975	17.7992	999	15.3364	999	15.317	13.794	17.3702	999	14.4598	999	15.1152	17.1984	17.2465	12.087	14.3973	13.5801	18.0821	999	24.2404	12.5252	12.5838	18.3403	25.2748	17.6926	23.7903	24.7043	999	999	999	15.3703	19.0406	13.3329	999	999	16.019	16.0398	14.9781
Lab_1_CT1DAP-161004_D26_S30	11.6746	11.2036	14.6981	999	14.4532	19.9502	17.0945	14.9371	999	15.724	12.2261	12.4931	13.4298	999	20.355	999	16.6248	15.0714	14.2729	999	17.7612	999	18.2883	999	17.8218	12.5237	14.1107	13.1611	16.5243	999	999	14.3987	8.79735	999	999	999	999	999	999	999	999	15.8338	15.6557	15.8111	999	999	16.5657	18.5063	15.6219
Lab_1_CT1DAP-161004_D26_S31	15.1764	14.2809	16.6875	22.4407	15.9307	21.2473	18.56	16.0849	999	15.0693	15.8772	13.6978	999	999	15.8066	999	15.9208	16.9526	999	999	15.3933	999	18.2383	17.2632	18.4453	999	15.5874	17.5807	21.2697	999	999	16.5269	999	999	999	999	999	18.3166	999	999	999	999	999	16.1583	999	999	19.2694	16.2699	15.4668
Lab_1_CT1DAP-161004_D26_S32	11.5322	10.7834	12.3265	16.1745	12.2119	16.3766	16.8273	12.5179	999	12.8509	12.4865	13.1817	16.2848	999	16.7639	999	15.4032	13.1191	15.9441	999	16.2316	999	15.9233	999	16.5376	14.1561	14.264	15.3208	15.8118	999	999	13.4946	13.3978	999	19.899	999	23.2948	999	999	999	999	15.4832	999	12.5252	999	999	17.0155	15.6724	13.999
Lab_1_CT1DAP-161004_D26_S37	11.5539	9.59904	19.6692	18.827	14.1337	21.594	18.3748	13.3694	999	10.4755	10.9391	11.412	12.0465	999	14.5569	999	15.1765	12.6966	14.8072	999	14.4831	19.1983	16.023	17.2562	16.5933	16.8074	12.5753	16.294	15.3893	999	999	16.5154	13.8026	999	19.1412	999	24.0858	999	999	999	999	15.9555	999	14.0617	999	999	17.7315	15.5552	14.3531
Lab_1_CT1DAP-161004_D26_S38	12.4502	10.9517	15.3575	999	15.087	20.756	21.6866	13.0108	999	13.3045	10.6984	13.176	17.4795	999	16.7304	999	15.3338	13.4346	16.407	999	17.5279	999	17.7349	999	18.6419	13.5177	14.2419	13.4627	19.2142	999	999	13.8888	10.0069	999	999	999	999	999	999	999	999	19.3113	17.8071	12.5247	999	999	16.7937	16.8321	15.7794
Lab_1_CT1DAP-161004_D26_S39	13.8795	12.9189	16.8843	19.0612	16.5126	19.925	17.3785	16.0336	999	15.0798	13.3752	11.6488	24.7182	999	16.1868	999	15.498	16.1103	16.8512	999	15.1071	999	18.1087	999	17.8774	25.5553	15.1884	16.8993	16.7707	999	999	15.1661	15.2464	999	21.1102	999	19.7474	999	999	999	999	17.0128	999	15.9379	999	999	17.5364	16.1637	16.2929
Lab_1_CT1DAP-161004_D26_S40	12.2784	10.1502	15.0945	999	11.8279	18.6331	19.488	13.6968	999	15.5709	11.9424	13.0033	999	999	16.5678	999	17.3815	14.9603	16.529	999	18.2632	999	17.0184	999	17.77	11.2603	14.5008	12.1534	19.0975	999	999	16.0644	9.76284	999	999	999	23.3265	999	999	999	999	14.4609	17.7082	13.524	999	999	17.191	18.9465	16.4921
Lab_1_CT1DAP-161004_D26_S41	12.2129	11.3661	20.9542	20.8738	16.4337	18.9947	17.5383	14.9245	999	10.991	11.4612	10.9874	999	999	16.9868	999	15.8496	14.4518	16.508	999	17.2518	999	17.9673	999	16.9635	999	17.3965	16.5339	16.6117	999	25.101	15.2752	16.5403	999	999	999	999	999	999	999	999	17.8253	999	14.6222	999	999	18.256	16.7357	15.7197
Lab_1_CT1DAP-161004_D26_S42	13.3654	12.2373	15.1935	18.2872	14.3219	21.7585	20.1317	14.4926	999	15.3049	13.5318	14.7582	999	999	15.5319	999	15.6452	16.1677	17.0163	999	17.2905	999	17.1398	999	16.7473	14.8127	14.4492	14.8085	21.6202	999	999	14.6429	12.6618	999	999	999	999	999	999	999	19.2938	16.6876	999	13.6195	999	999	17.3421	15.7751	15.4058
Lab_1_CT1DAP-161004_D26_S43	11.5591	10.3225	16.8893	18.9378	14.3215	19.8573	20.8137	13.1037	999	12.9599	10.248	10.7967	22.6211	999	14.2772	999	16.2398	11.844	13.2589	999	16.9445	999	18.0513	18.3507	16.361	15.1508	13.2739	11.9838	19.3732	999	999	12.9458	11.3185	999	19.8665	999	23.0796	999	999	999	999	16.5406	999	13.0316	999	999	16.5446	17.6525	15.9036
Lab_1_CT1DAP-161004_D26_S44	12.3085	12.2061	16.9189	20.8134	15.4094	22.5931	18.8559	20.442	999	12.1067	12.4987	10.7477	999	999	16.5766	999	17.1732	14.0937	13.45	999	18.5487	999	18.638	23.0866	18.3731	15.8258	15.9395	17.3141	18.3182	999	999	999	12.6072	999	22.7759	999	23.6274	999	999	999	999	17.1252	999	16.6214	999	999	17.4683	17.2258	15.7552
Lab_1_CT1DAP-161004_D26_S49	13.8487	13.058	16.9261	20.3603	14.1409	21.1037	17.6628	17.14	999	14.965	13.7115	12.7652	17.4925	999	16.0992	999	15.7502	17.9792	17.8403	999	16.6166	999	18.401	999	18.5028	18.3847	16.6912	17.0235	17.5986	999	999	18.1961	16.6522	999	999	999	999	999	999	999	999	16.2472	999	15.7228	999	999	18.1293	16.738	15.6676
Lab_1_CT1DAP-161004_D26_S50	11.0818	9.39804	16.3168	17.8098	13.323	19.1026	19.0353	13.7947	999	9.69423	10.0276	9.9439	12.5527	999	14.4822	999	15.6701	12.6028	13.4865	17.4337	14.5069	999	17.2094	16.6147	17.4748	15.9398	12.7146	15.2793	17.2512	999	17.3223	13.2605	13.765	999	999	999	22.4981	999	999	999	999	16.5726	999	13.6022	999	999	16.5002	15.2976	15.0078
Lab_1_CT1DAP-161004_D26_S51	11.5798	10.6596	16.8419	22.4422	15.0426	20.1272	18.5403	16.918	999	10.8058	12.0653	11.2369	999	999	16.8024	999	16.1665	14.2255	14.3409	999	14.6042	999	14.307	15.422	999	999	17.4106	17.6052	16.3846	999	18.756	16.6738	15.4887	999	999	999	999	999	999	999	999	17.0334	999	16.4837	999	999	999	16.5845	15.6362
Lab_1_CT1DAP-161004_D26_S52	12.9923	11.3913	18.7862	999	15.2774	18.814	22.4848	18.9981	999	12.5221	12.6772	12.7017	17.3617	999	15.7471	999	16.9614	15.1602	999	999	15.5724	999	18.0549	16.7508	21.2407	999	14.4046	17.2044	20.1363	999	999	15.8311	17.755	999	20.6857	999	23.7808	999	999	999	999	16.6828	999	15.0459	999	999	17.1779	16.5164	15.7902
Lab_1_CT1DAP-161004_D26_S53	11.6887	10.5671	19.5219	20.3061	20.3028	20.8117	17.5407	17.1115	999	10.7358	11.8518	12.1492	17.4895	999	16.6545	999	17.0126	13.6833	999	999	14.1837	999	16.0311	12.7322	18.7105	16.3926	13.539	15.9252	16.6743	999	999	15.9789	13.9488	999	999	999	999	999	999	999	999	17.468	999	14.8636	999	999	16.867	16.1974	15.5931
Lab_1_CT1DAP-161004_D26_S54	11.9752	9.74021	18.1411	999	15.4319	20.1073	17.0301	13.619	999	10.4517	10.7254	11.2969	15.2579	999	15.9772	999	17.0083	12.8788	15.3351	999	14.2177	999	15.7174	999	999	16.5303	13.4773	14.106	16.5222	999	999	15.0498	12.8966	999	22.0953	999	18.7077	999	999	999	999	17.0305	999	15.119	999	999	16.9665	19.0637	15.6955
Lab_1_CT1DAP-161004_D26_S55	10.951	9.82553	19.6414	18.4309	15.5199	18.9577	17.9596	15.9009	999	9.45261	10.8161	10.4568	17.2466	999	15.7447	999	15.686	12.9654	13.4286	999	15.109	25.6323	16.1596	18.8631	16.468	17.0043	13.2428	15.8881	16.484	999	999	12.9501	14.6283	999	20.1157	999	22.3837	999	999	999	999	16.0046	18.8639	14.9151	999	999	16.8042	15.7238	14.7279
Lab_1_CT1DAP-161004_D26_S56	12.8074	11.3098	16.8279	18.2528	16.6932	19.2213	17.8329	16.566	999	12.4284	11.9856	11.5573	17.793	999	14.9425	999	16.398	14.1016	17.1533	999	17.5096	999	16.8554	999	18.3348	18.4566	15.4077	16.9173	16.012	999	999	16.0469	15.3568	999	21.0391	999	999	999	999	999	999	16.741	999	14.3482	999	999	16.2794	17.3554	15.6321
Lab_1_CT1DAP-161004_D26_S61	14.8171	12.4448	16.023	18.79	14.7982	19.539	25.8702	15.6266	999	14.4879	12.9285	12.2353	999	999	15.9151	999	16.5554	16.1051	14.4366	999	18.0439	999	17.2636	999	18.8679	999	20.1126	17.2719	19.677	999	999	16.7362	16.1311	999	999	999	23.3586	999	999	999	999	16.0158	999	15.7316	999	999	17.7441	16.3959	15.567
Lab_1_CT1DAP-161004_D26_S62	11.1466	9.79227	14.5358	15.2698	13.0498	17.9978	20.3533	13.0754	15.9301	9.91346	11.4775	10.4173	12.9145	999	15.7096	999	15.3935	11.9376	14.0334	999	16.0397	999	18.3567	999	18.1665	14.2747	14.4343	14.7135	16.0223	999	999	12.8312	12.0012	999	999	999	999	999	999	999	999	16.3427	17.4434	13.1876	999	999	16.5884	16.705	14.9737
Lab_1_CT1DAP-161004_D26_S63	11.0955	10.5388	16.878	16.0401	11.2449	20.0778	999	13.7519	999	14.0819	11.6317	13.7803	999	999	15.8978	999	15.7484	14.5436	17.1988	17.0471	18.3388	999	17.234	24.2827	18.9614	11.5135	14.8877	13.7427	17.4033	999	999	12.1389	11.8463	999	999	999	999	999	999	999	999	16.7623	18.3083	13.4856	999	999	17.6065	16.4999	15.8898
Lab_1_CT1DAP-161004_D26_S64	11.5667	10.6309	17.1369	22.6104	10.7946	19.0295	17.9288	14.1177	999	16.6303	11.536	12.9892	16.814	999	999	999	16.5712	999	12.7859	999	17.9991	999	16.708	999	19.4946	11.9399	13.4463	11.9247	16.4046	999	999	15.304	8.57721	999	22.4235	999	23.354	999	999	999	16.6798	16.2227	14.1296	16.4971	999	999	16.4836	16.6309	15.0062
Lab_1_CT1DAP-161004_D26_S65	10.4821	9.44862	13.7349	17.75	12.9709	18.6967	19.6928	13.3224	999	10.6053	10.4369	10.3121	999	999	14.9407	999	15.6238	13.3904	14.8364	16.4087	14.929	999	16.5413	999	18.2534	11.3562	12.6846	13.2301	16.3836	999	999	12.13	10.691	999	19.6053	999	999	999	999	999	999	14.8704	16.6926	13.3145	999	999	16.3227	15.3577	14.7022
Lab_1_CT1DAP-161004_D26_S66	11.8683	11.0096	13.6033	16.6113	12.3364	18.0811	18.0663	12.9437	999	13.6045	12.8415	13.6541	23.8472	999	16.4837	999	16.3536	13.9744	15.6525	16.6362	17.3962	999	16.7798	999	17.6624	12.8304	13.917	13.2447	17.8242	27.3938	18.511	12.6893	12.6457	999	999	999	999	999	999	999	999	15.9854	999	13.8413	999	999	19.161	15.6548	14.8616
Lab_1_CT1DAP-161004_D26_S67	13.5801	12.4463	16.6327	20.2699	13.5544	22.2949	18.5288	15.5692	999	14.8621	13.144	14.4772	999	999	13.4841	999	16.1027	15.4489	15.9159	999	19.4392	24.0839	16.6721	999	17.8903	14.2188	16.9522	14.4951	999	24.2568	999	16.2962	10.2898	999	999	999	999	999	999	999	999	22.7022	16.063	15.3017	999	999	18.0201	16.4526	15.661
Lab_1_CT1DAP-161004_D26_S68	10.9456	10.8577	13.8906	20.7764	13.8213	18.8635	17.4659	12.4285	999	12.4949	11.1555	11.8105	12.6177	999	11.3059	999	15.5855	11.9453	15.057	999	15.7032	999	17.6452	999	16.405	12.2681	12.0917	12.2756	16.441	999	999	12.3111	10.3405	999	999	999	23.1059	999	999	999	999	17.2532	999	12.8846	999	18.2582	16.2611	15.5855	14.3496
Lab_1_CT1DAP-161004_D26_S73	12.3175	10.8685	12.653	18.8559	14.4577	20.8103	20.6696	14.267	999	13.5971	12.5286	14.0884	999	999	16.0473	999	16.5514	13.3743	16.0777	999	17.4918	999	16.949	999	17.6205	13.4416	14.4608	12.6956	999	999	25.1241	14.5576	11.591	999	999	999	23.2857	999	999	999	999	19.0613	18.2598	13.392	999	999	16.9115	16.3495	15.9359
Lab_1_CT1DAP-161004_D26_S74	12.5046	11.2504	999	999	15.7907	22.1562	18.4718	15.9516	999	11.679	12.3101	11.7374	16.3518	999	17.442	999	16.0069	14.6722	15.0149	999	15.4278	999	17.4712	17.2996	17.9174	999	16.2915	16.3819	17.1448	999	999	25.2015	15.5725	999	999	999	24.1786	999	999	999	999	16.3065	999	14.7754	999	999	18.0352	17.2385	16.0112
Lab_1_CT1DAP-161004_D26_S75	12.3149	10.3568	15.5005	18.3189	14.3785	999	17.7523	13.0468	999	12.8286	10.6549	11.6316	16.2616	999	16.6253	999	15.9934	13.8004	14.9208	999	18.6248	999	16.3416	18.0093	18.107	12.8645	14.0781	12.6325	16.167	27.0393	999	15.0479	11.5632	999	999	999	23.5503	999	999	999	999	17.0294	999	14.9531	999	999	17.4156	17.8986	15.4152
Lab_1_CT1DAP-161004_D26_S76	999	27.381	999	999	999	999	999	999	999	999	999	999	999	999	999	999	999	999	999	999	999	999	999	999	999	999	999	999	999	999	999	999	999	999	999	999	999	999	999	999	999	999	999	999	999	999	999	999	999
Lab_1_CT1DAP-161004_D26_S77	11.9522	11.5585	14.3577	999	13.2961	18.3167	18.8058	13.1644	999	13.8225	11.6557	13.0135	16.7024	999	11.8022	999	999	14.6891	17.7747	999	17.2563	999	17.9889	999	20.4777	12.3247	14.2545	13.0419	16.6234	999	999	13.3554	11.3575	999	999	999	999	999	999	999	999	16.9677	19.0033	13.323	999	999	18.4916	17.2687	15.4185
Lab_1_CT1DAP-161004_D26_S78	11.3824	9.34527	15.2907	18.2916	14.1946	18.614	17.4096	15.2951	999	9.56517	10.7443	10.2298	16.1539	999	14.5507	999	15.8831	14.1367	12.7776	999	14.9628	999	15.3894	999	16.6722	17.7299	14.275	16.5298	15.8738	999	999	15.7002	13.0836	999	18.2097	999	23.3349	999	999	999	999	15.5105	14.3093	15.7074	999	999	15.9467	15.9488	14.5469
Lab_1_CT1DAP-161004_D26_S79	13.2084	11.6838	999	19.5716	15.7857	20.3704	18.3051	15.9292	999	13.1573	12.4188	10.8423	17.1176	999	16.5191	999	15.7431	16.021	17.2888	999	15.2923	23.9207	19.6804	18.2235	19.2389	18.0771	14.3985	17.6967	999	999	999	15.1322	11.9335	999	20.4037	999	23.3893	999	999	999	999	16.2738	999	15.5251	999	999	17.4805	17.7762	15.8313
Lab_1_CT1DAP-161004_D26_S80	10.7869	9.74125	12.8583	16.4328	11.4502	16.5248	19.4594	11.7968	999	11.3411	12.2906	12.2197	15.5609	999	14.4881	999	15.4213	13.4944	14.2319	18.7599	16.1719	999	15.944	999	16.56	12.0352	13.237	12.1193	16.5919	999	23.7356	11.7231	10.3268	999	21.9232	999	22.7485	999	999	999	17.5354	15.1839	18.0538	12.4106	999	999	16.2347	15.9109	14.9217
Lab_1_CT1DAP-161004_D26_S85	14.1273	14.4744	15.8883	17.5146	15.3386	999	17.0665	14.3628	999	15.3503	14.7378	14.9342	999	999	16.5622	999	17.4671	999	999	999	17.5996	999	17.1816	999	21.7069	17.4635	14.3808	15.2026	19.1419	999	999	14.2039	16.2907	999	999	999	999	26.4831	999	999	999	17.9712	999	14.2655	999	999	17.7301	16.4254	15.3723
Lab_1_CT1DAP-161004_D26_S86	14.6058	11.8085	999	19.2138	17.203	999	19.1577	13.5055	999	12.2781	11.8697	12.6417	13.2365	999	15.8318	999	16.0363	13.5123	14.6065	17.85	16.0417	999	21.4864	18.611	27.0204	999	13.3334	14.6581	17.8095	999	999	15.7849	14.781	999	24.6491	999	999	999	999	999	999	17.7808	17.7902	14.3333	999	999	21.2269	17.1166	16.4383
Lab_1_CT1DAP-161004_D26_S87	12.5436	10.7904	14.8344	19.1027	13.1187	18.2098	18.6458	12.7633	999	12.7625	11.081	13.0716	14.2309	999	12.8859	999	15.7192	12.5744	12.9106	999	17.6083	999	16.8585	999	16.597	15.3516	12.4612	13.3295	17.5285	999	999	14.688	11.262	999	24.5342	999	999	999	999	999	999	17.8169	20.7578	13.6853	999	999	17.4913	21.3561	15.5328
Lab_1_CT1DAP-161004_D26_S88	11.9399	11.0451	22.0028	19.9668	15.0797	18.2028	18.8673	17.4557	999	10.9778	11.7127	10.2935	999	999	16.5138	999	16.2236	13.2956	13.9638	999	17.7314	999	22.15	19.0574	18.2451	999	13.2293	16.1075	16.7242	999	999	18.6647	13.7037	999	999	999	23.7583	999	999	999	999	19.1845	999	15.7103	999	18.2049	18.0461	15.6989	15.9306
Lab_1_CT1DAP-161004_D26_S89	10.8247	9.26033	13.05	20.5947	14.1808	20.2952	16.1813	13.0743	15.7465	10.318	10.7448	10.922	15.6127	999	14.6758	999	14.7283	11.9391	18.5582	999	14.3199	999	16.1896	15.7402	16.196	18.7631	13.9891	15.8242	16.2211	999	999	12.0788	14.4082	999	23.6232	999	999	23.3962	999	999	999	15.2831	999	12.4116	999	999	15.987	15.0678	15.1343
Lab_1_CT1DAP-161004_D26_S90	12.6268	11.4615	16.6928	19.7886	15.5692	20.6546	17.613	16.6341	999	11.8462	12.0292	11.5207	16.1935	999	16.6475	999	15.8885	13.8624	14.7169	999	22.1209	999	19.1887	999	17.7736	999	16.0116	16.1929	17.0434	999	999	15.5531	16.1386	999	20.0837	999	19.3208	999	999	999	999	19.1602	999	16.1602	999	999	17.5207	17.2183	15.4965
Lab_1_CT1DAP-161004_D26_S91	11.5519	10.7686	999	15.8927	13.1074	20.5471	17.5163	13.4839	999	13.4385	12.412	13.7934	999	999	15.7312	999	16.8163	15.6782	17.596	999	16.619	999	17.4944	17.8243	17.7878	13.2472	14.8809	13.3592	17.7078	999	17.4752	13.4654	13.0764	19.3153	22.9879	999	999	999	999	999	999	17.2167	999	13.6673	999	999	17.7378	18.6175	15.6669
Lab_2_CT1DAP-161011_D26_S01	999	999	999	999	999	999	999	21.0631	999	25.4041	999	999	999	999	999	999	999	999	999	999	999	999	999	999	999	999	999	999	999	999	999	999	999	999	999	999	24.5242	19.5077	999	999	999	999	999	999	999	999	999	999	999
Lab_2_CT1DAP-161011_D26_S02	15.9054	14.7615	15.8215	21.8404	18.3413	999	18.8115	15.1271	999	16.1452	15.1643	15.4276	999	999	16.245	999	999	999	19.4509	999	17.6843	999	17.7532	999	19.7455	17.0318	15.0092	15.9625	18.364	999	999	14.7873	16.7792	999	21.2824	999	999	999	999	999	999	17.3779	999	17.4432	999	999	20.5723	16.2945	16.2654
Lab_2_CT1DAP-161011_D26_S03	14.731	13.1757	18.8209	22.8305	15.0669	999	20.7654	19.4079	999	15.9036	12.7053	12.0669	18.4365	999	16.8691	999	17.2195	16.8244	18.758	999	19.1824	999	19.3421	999	21.243	999	19.5543	15.6932	999	999	999	17.4148	16.0369	999	999	999	999	999	999	999	999	20.3723	999	999	999	999	18.3967	20.0356	17.0818
Lab_2_CT1DAP-161011_D26_S04	15.2589	13.5403	15.297	21.8996	16.8334	22.4617	18.1764	15.1044	999	16.1912	15.1917	13.6238	999	999	14.1362	999	18.0726	999	17.0599	999	18.057	999	18.1282	999	19.6899	14.4715	14.7851	14.1161	17.6821	999	999	15.3707	12.2632	999	999	999	23.9943	999	999	999	999	16.6757	15.2922	17.5356	999	999	18.2915	18.0957	16.3147
Lab_2_CT1DAP-161011_D26_S05	12.566	10.723	999	21.1	15.8874	23.64	18.593	16.0149	999	12.587	11.6329	12.2473	13.7814	999	17.55	999	17.355	13.7187	18.63	999	15.1276	999	18.6628	15.4326	20.2946	18.2201	16.1842	16.9363	16.3274	26.5454	999	15.8222	15.4833	999	999	999	24.7117	999	999	999	999	17.6642	19.5798	16.3204	999	999	18.2247	17.2979	16.8335
Lab_2_CT1DAP-161011_D26_S06	12.198	10.5622	14.8196	18.9193	13.5027	21.2605	19.0044	13.3619	999	13.0047	11.9411	12.736	15.0023	999	15.3281	999	16.3363	14.6861	14.1066	999	17.7887	999	19.4821	999	18.9618	11.7509	13.1207	11.8865	16.3932	999	26.2052	13.3584	9.7612	999	999	999	999	999	999	999	999	16.0782	15.3957	13.7461	999	999	18.5203	16.6673	16.7173
Lab_2_CT1DAP-161011_D26_S07	13.4369	11.5725	15.2226	22.1377	14.871	21.7524	20.0326	14.3582	999	17.1159	11.9292	13.4852	17.6356	999	13.3419	999	17.1819	14.0653	14.2871	999	19.0662	999	18.5855	999	19.8671	14.9449	14.83	14.1217	16.7137	999	999	12.9716	9.51288	999	999	999	26.2711	999	999	999	999	16.6614	16.5062	14.4506	999	999	20.3517	17.0539	16.5624
Lab_2_CT1DAP-161011_D26_S08	12.7896	11.194	14.95	23.2147	11.8476	24.3937	18.9169	15.0529	19.0833	16.2647	13.2198	13.9404	999	999	16.5672	999	16.78	15.1546	14.3679	999	18.628	999	16.4665	999	18.1757	12.0909	15.383	12.121	18.9603	999	999	14.5674	8.81427	999	999	999	999	999	999	999	999	17.3306	15.6666	15.7355	999	999	17.6538	17.5052	15.657
Lab_2_CT1DAP-161011_D26_S09	12.7282	11.516	15.4816	21.9182	13.1366	23.5833	999	14.7527	999	14.8095	11.8325	12.5486	13.2957	999	15.6332	999	17.5581	15.1628	14.3272	999	18.4383	999	17.4673	999	19.2885	12.7711	14.9847	13.1124	16.7585	999	999	13.9012	9.7537	999	22.7294	999	999	19.1463	999	999	18.2342	16.9122	17.8017	16.3699	999	999	18.1435	17.3354	16.8373
Lab_2_CT1DAP-161011_D26_S10	14.2673	13.0536	17.5609	15.0825	12.2756	22.5546	18.3706	14.3472	999	16.2406	13.088	16.0985	999	999	14.0078	999	16.8873	15.9472	999	999	18.119	999	18.0197	999	21.2663	14.3282	16.7739	13.5909	21.8296	999	999	14.73	14.4984	999	999	999	999	999	999	999	999	16.7018	18.5549	15.3389	999	999	18.9946	17.1101	16.8477
Lab_2_CT1DAP-161011_D26_S11	12.814	10.5043	18.0857	20.9878	13.9806	22.5711	18.4018	14.3857	999	11.8673	10.4489	10.3755	999	999	16.9803	999	17.307	13.9131	13.3738	999	18.2849	999	19.81	999	20.9591	19.1405	15.0568	13.1548	17.8585	999	999	16.7947	13.0965	999	999	999	999	999	999	999	999	18.0511	999	16.0669	999	999	18.5303	18.5123	16.9434
Lab_2_CT1DAP-161011_D26_S13	14.5219	13.3903	17.0691	20.2172	15.372	20.3038	22.5264	18.4607	999	15.2655	14.2401	12.8086	19.1885	999	16.6849	999	19.3132	17.2264	14.8375	999	18.0707	999	999	999	19.2737	999	15.3341	17.5837	999	999	999	19.1144	999	999	23.514	999	999	999	999	999	999	18.6497	16.7367	17.1612	999	999	17.313	18.1485	18.4903
Lab_2_CT1DAP-161011_D26_S14	14.7445	12.4818	19.5844	999	16.107	21.8132	999	16.1784	999	15.3178	13.8281	12.5336	999	999	16.0019	999	999	18.8526	16.2969	999	15.3646	999	21.0811	999	999	999	14.1316	999	999	999	999	16.975	16.3437	999	26.0188	999	24.0835	999	999	999	999	999	999	18.5221	999	999	18.224	17.61	16.6128
Lab_2_CT1DAP-161011_D26_S15	15.563	15.009	16.4072	22.9134	18.4946	23.4829	19.7284	16.0614	999	19.4462	15.1153	15.3916	17.4256	999	17.1432	999	18.0112	19.7864	18.7589	999	19.3985	999	20.568	999	999	999	15.9685	14.8917	18.8565	999	999	16.4933	13.779	999	25.9389	999	999	999	999	999	999	999	19.9182	16.8456	999	999	19.4528	18.2802	17.1885
Lab_2_CT1DAP-161011_D26_S16	15.4048	14.4508	999	20.293	16.0505	26.4524	18.5395	16.4692	999	15.9203	14.056	15.0183	18.8208	999	16.4734	999	18.0313	17.8555	18.5765	999	17.5552	999	19.0877	18.1617	999	999	16.0457	17.2569	999	999	999	18.3615	999	999	999	999	999	999	999	999	999	20.1352	999	16.7353	999	999	20.0045	18.9118	17.6313
Lab_2_CT1DAP-161011_D26_S17	13.4691	11.4118	19.1747	19.4939	16.1282	24.9169	17.9998	13.4237	999	13.768	11.9946	13.6724	15.733	999	14.2099	999	16.6413	14.6486	17.7227	999	15.8894	999	18.1265	999	21.761	15.375	13.618	16.2282	18.4629	999	999	14.6722	13.1332	17.7998	999	999	999	999	999	999	999	16.675	999	14.6312	999	999	19.8208	18.3398	16.4188
Lab_2_CT1DAP-161011_D26_S18	13.1348	10.3064	15.3073	19.8677	12.9778	21.1238	17.6326	13.9848	999	14.14	11.6409	12.9766	999	999	17.5931	999	16.5135	15.3234	15.1995	999	17.3804	999	17.2344	999	19.6194	11.7533	16.6301	12.4547	17.9061	999	999	14.0545	8.55016	999	22.1202	999	999	999	999	999	999	16.8103	18.2557	15.0721	999	999	18.666	17.8136	16.8477
Lab_2_CT1DAP-161011_D26_S19	11.0943	10.7028	13.0758	20.2653	15.7292	20.777	999	13.1673	999	12.4898	11.1977	11.6057	999	999	15.4295	999	16.24	14.1742	14.5104	999	21.7236	999	16.3707	18.3176	19.3063	11.2764	14.5703	12.9073	17.406	999	999	12.5343	9.33137	999	999	999	999	999	999	999	999	18.2895	15.9854	13.779	999	999	18.3656	17.1272	16.2858
Lab_2_CT1DAP-161011_D26_S20	12.3946	10.7138	17.5017	18.9897	15.8209	19.7786	19.1183	16.552	18.3184	10.7822	11.6919	10.7411	999	999	15.4547	999	16.1837	14.7855	15.5452	999	17.1367	999	15.5681	999	22.3379	20.1088	14.5895	17.5021	17.2076	999	999	14.848	16.318	17.7853	18.7488	999	999	999	999	999	999	17.8509	18.8222	16.5035	999	999	19.1943	16.4573	16.5919
Lab_2_CT1DAP-161011_D26_S21	10.8864	10.2164	13.1165	17.6489	13.7582	20.7656	17.165	11.8066	999	12.5424	10.5684	11.9074	11.8047	999	15.1473	999	19.0458	13.0071	13.8018	999	17.7433	999	16.8928	999	17.497	10.2858	12.4774	11.3414	16.7924	999	999	11.3234	9.27298	999	23.7275	999	999	23.722	999	999	999	15.7384	19.1732	13.1197	999	999	18.0271	16.7803	15.1176
Lab_2_CT1DAP-161011_D26_S22	12.5863	11.0893	14.2787	17.0096	15.0714	21.242	21.5817	12.1863	999	13.323	12.2338	14.9265	999	999	15.871	999	18.4986	14.6604	15.9607	999	19.6356	999	18.5753	999	19.8604	11.6498	16.0978	12.6884	18.242	999	19.147	12.162	10.6319	17.7485	999	999	999	999	999	999	999	17.0004	17.4691	13.0669	999	999	18.3062	20.1188	16.2312
Lab_2_CT1DAP-161011_D26_S23	11.6711	10.4036	15.9935	18.5007	13.3983	22.007	18.5013	14.3444	999	11.0728	11.969	10.3073	15.0046	999	16.201	999	20.3496	13.8876	14.3683	999	17.5425	999	17.1396	999	19.6856	15.8884	15.4175	14.0104	17.3565	999	999	14.2536	12.083	999	999	999	22.4163	999	999	999	999	19.5772	999	14.9316	999	999	19.2265	17.1942	16.1031
Lab_2_CT1DAP-161011_D26_S25	15.3957	13.8004	15.015	999	15.6566	28.7739	18.8763	14.8926	999	16.1561	13.8686	13.7029	15.9011	999	16.6976	999	17.8993	17.801	17.0527	999	18.8739	999	19.537	999	18.0132	17.622	15.9862	14.5515	19.4035	999	999	17.3823	14.7673	999	999	999	23.9357	19.2495	999	999	999	16.5453	17.8424	18.6048	999	999	18.3546	20.8573	16.5832
Lab_2_CT1DAP-161011_D26_S26	15.439	16.3717	17.1471	999	15.8717	21.1496	19.5097	16.496	999	16.7788	16.788	15.7253	999	999	16.2885	999	17.0754	19.2306	999	999	19.0603	999	18.6321	999	19.8724	999	17.5124	18.2364	18.866	999	999	999	999	999	999	999	999	999	999	999	999	17.1882	999	16.3578	999	999	17.3385	16.6024	16.8611
Lab_2_CT1DAP-161011_D26_S27	14.6071	12.8148	16.9646	21.9078	16.3479	22.5731	999	15.4156	999	14.721	13.6908	13.6735	999	999	17.657	999	17.475	16.778	20.8362	999	17.9647	999	17.4431	17.1644	999	16.4552	16.867	16.7714	18.2243	24.2149	999	16.2197	17.4356	999	999	999	999	999	999	999	999	17.4333	19.3986	17.52	999	999	17.7479	18.779	16.833
Lab_2_CT1DAP-161011_D26_S28	16.3274	15.2623	999	999	19.7504	999	21.3677	18.3344	999	16.0997	17.4749	15.1717	999	999	16.1269	999	17.1496	999	19.3185	999	19.3354	999	18.9533	999	999	999	17.2554	999	999	999	999	17.0256	999	999	22.2504	999	999	999	999	999	999	18.0989	999	18.1576	999	999	18.585	22.7326	16.7812
Lab_2_CT1DAP-161011_D26_S29	11.4609	10.3802	13.634	19.4832	14.2015	999	17.4948	12.984	999	13.0513	12.036	13.922	999	999	14.9056	999	16.1103	15.6821	16.11	999	17.7383	999	999	999	18.7599	11.4995	14.733	12.8447	19.7065	999	999	11.7861	10.6499	999	23.3077	999	999	999	999	999	18.9897	16.9065	18.0921	14.3554	999	999	18.46	17.3147	15.9493
Lab_2_CT1DAP-161011_D26_S30	14.445	12.7704	16.1959	17.591	11.9616	19.2671	17.6914	14.4712	999	15.6964	13.0581	15.0761	999	999	12.5439	999	17.9368	16.2377	17.3615	999	18.0389	999	16.8333	999	20.9614	14.6251	16.9265	14.4229	17.0813	999	25.4719	15.4643	14.0615	999	999	999	999	999	999	999	999	17.9422	999	14.0202	999	999	18.5331	17.4268	16.216
Lab_2_CT1DAP-161011_D26_S31	12.03	10.524	13.5386	18.2027	13.8211	18.1782	16.4073	14.3003	16.5889	13.8679	12.0933	12.7075	13.0655	999	15.6932	999	15.4303	15.0286	13.7839	999	18.1431	999	15.9399	999	17.4932	13.3441	13.732	12.2021	16.3482	999	24.4415	14.305	8.89368	999	22.3638	999	999	24.553	999	999	17.4235	16.598	16.1146	15.4168	999	999	16.9798	16.5118	15.4814
Lab_2_CT1DAP-161011_D26_S32	12.5184	10.0266	16.0744	20.4232	15.2679	19.0803	17.7456	13.2715	999	11.1647	11.1008	11.7427	11.9722	999	15.3175	999	16.3348	12.5326	14.2712	999	18.9834	999	20.381	999	20.9334	16.3425	13.3908	12.8516	999	999	999	14.0927	11.5084	999	24.4709	999	999	999	999	999	999	17.0941	19.3275	13.3753	999	999	18.4993	17.4217	17.8299
Lab_2_CT1DAP-161011_D26_S33	14.7584	12.867	14.5829	19.8128	13.4247	19.7199	20.4846	16.3479	999	16.77	13.5299	13.0453	15.0727	999	17.0369	999	999	19.1199	15.7915	999	18.4506	999	18.4015	999	18.0847	12.6841	16.6082	13.0744	999	999	999	18.2304	10.4658	999	24.9112	999	24.1561	999	999	999	999	17.6169	19.0042	17.5904	999	999	18.7343	18.512	16.5411
Lab_2_CT1DAP-161011_D26_S34	10.7382	10.1128	15.6454	19.232	12.023	24.7436	19.4488	14.1293	999	11.8333	11.1472	12.1388	14.1347	999	16.5407	999	16.5141	13.8182	14.0612	13.4586	21.7812	999	17.654	999	18.5269	13.4215	14.7201	11.5119	17.7417	999	999	14.9092	9.62991	999	26.4717	20.4427	999	999	999	999	999	18.8745	16.9032	13.8128	999	999	18.7948	16.8994	16.9247
Lab_2_CT1DAP-161011_D26_S35	15.3606	13.7805	15.337	19.8341	12.7067	21.1688	18.4132	14.052	999	14.5564	13.4169	15.8624	15.7979	999	16.9713	999	16.852	16.4591	17.4204	999	18.5591	999	18.3809	999	20.38	15.4597	14.8512	15.1531	20.3539	999	999	13.7613	13.6892	999	999	999	999	999	999	999	999	16.5759	999	13.8708	999	999	18.9804	17.3175	17.2339
Lab_2_CT1DAP-161011_D26_S37	16.5729	14.8922	17.3965	999	16.296	22.4333	19.0615	15.2298	999	16.3273	16.5491	16.1704	999	999	16.2052	999	17.4446	19.3549	17.7514	999	999	999	19.7898	999	21.5499	17.0607	17.4581	15.797	999	999	999	15.263	17.9834	999	999	999	23.2961	999	999	999	19.0651	18.3555	999	15.7279	999	999	21.0685	17.0687	16.4183
Lab_2_CT1DAP-161011_D26_S38	15.3445	14.0223	999	18.9938	15.7216	20.0525	18.5664	15.5174	999	16.0331	13.1854	14.2472	999	999	16.5491	999	17.1746	16.4992	999	999	16.1622	999	17.9026	999	999	999	16.7362	16.1961	20.3639	999	999	18.0943	999	999	999	999	999	999	999	999	999	18.1638	999	16.6313	999	999	18.628	17.4366	16.4945
Lab_2_CT1DAP-161011_D26_S39	14.8468	12.2448	14.5777	999	14.6351	21.672	20.9184	15.0625	999	16.4716	12.8583	14.3776	17.9396	999	15.3574	999	17.2803	17.627	18.3761	999	18.5226	999	18.4827	999	23.3434	15.1156	15.0372	15.4119	18.6166	999	20.3318	15.2215	14.2406	999	27.046	999	24.2727	999	999	999	999	18.7295	999	16.4618	999	999	18.3158	999	16.2061
Lab_2_CT1DAP-161011_D26_S40	15.6918	13.7433	16.5314	23.1094	15.787	23.2095	17.3095	15.7982	999	17.4351	13.8223	13.8152	17.6389	999	14.5664	999	17.2037	16.8459	17.3238	999	18.3632	999	19.851	999	20.572	17.5421	16.2825	14.2707	999	999	999	18.36	14.2095	999	999	999	999	20.1473	999	999	999	21.0845	999	16.861	999	999	19.2913	17.5438	16.6476
Lab_2_CT1DAP-161011_D26_S41	13.3657	12.5151	999	19.5179	999	999	999	18.0336	999	16.5829	14.7627	16.6288	18.8087	999	15.8354	999	999	16.2524	999	999	999	999	999	999	999	15.5786	19.8636	20.0213	999	999	999	17.8177	14.9386	999	999	999	24.811	999	999	999	999	999	19.1609	15.4631	999	999	999	999	999
Lab_2_CT1DAP-161011_D26_S42	12.0197	10.4082	14.5247	18.7454	13.1729	21.8256	999	13.303	999	13.8674	12.8816	13.2288	16.8184	999	16.2208	999	18.2955	14.5848	16.3883	16.492	18.1247	999	17.5242	999	19.1947	11.1942	15.3777	13.3302	19.1074	999	999	13.8178	10.4345	999	999	999	999	999	999	999	999	15.3022	999	13.6768	999	999	18.2478	17.4382	16.3662
Lab_2_CT1DAP-161011_D26_S43	12.8793	10.8074	17.1608	20.6561	15.5502	23.5073	14.1496	13.2473	999	11.7357	11.708	11.9117	12.8658	999	16.6807	999	16.3006	13.3329	14.5473	999	15.9783	999	17.7312	999	18.8459	18.6022	13.3226	16.9745	16.6866	999	17.5624	16.6363	14.4202	999	24.5341	999	999	999	999	999	999	16.6608	999	13.2572	999	999	17.6996	16.5452	16.3999
Lab_2_CT1DAP-161011_D26_S44	13.0719	11.7955	18.6149	999	17.9935	999	999	14.0072	999	14.6568	12.0439	14.6779	14.8169	999	19.108	999	999	14.4036	15.5362	999	999	999	999	999	999	12.7565	15.5138	12.9795	999	999	18.0275	14.9081	10.4553	999	999	999	999	999	999	999	999	999	18.0183	15.0305	999	999	999	999	999
Lab_2_CT1DAP-161011_D26_S45	11.8123	9.29576	16.0586	19.4019	13.7692	21.2623	18.3071	13.9798	17.67	10.6891	10.8358	10.6044	12.3449	999	15.5014	999	15.2956	12.0638	14.0866	999	13.3295	999	17.928	14.1588	20.3669	15.9941	12.8401	13.3421	16.3524	999	18.215	12.8676	12.6277	999	18.7076	999	999	999	999	999	999	16.2877	19.3828	14.3583	999	999	17.1737	16.4607	15.7451
Lab_2_CT1DAP-161011_D26_S46	13.7765	11.7615	15.002	22.6255	16.0751	20.9539	18.6849	13.0496	999	15.697	14.584	14.5888	999	999	16.6337	999	16.7132	15.1456	17.7985	999	21.0233	999	18.2569	999	21.1069	16.481	14.8145	16.6982	17.9634	999	20.2464	14.6305	14.5109	999	18.7738	999	999	999	999	999	999	18.1468	999	14.1394	999	999	18.1218	17.6729	16.4981
Lab_2_CT1DAP-161011_D26_S47	12.4363	10.2722	19.7451	22.0077	12.3604	21.4415	18.4224	14.0892	999	11.4411	11.2168	10.6044	18.7999	999	16.0846	999	16.3838	14.8094	15.0339	999	18.1753	999	18.2617	18.1549	19.769	14.7072	14.427	14.7837	17.2909	999	999	12.1918	13.574	999	999	999	999	999	999	999	999	17.6693	20.8085	16.644	999	999	18.4616	18.2767	16.7173
Lab_2_CT1DAP-161011_D26_S49	999	19.0472	999	999	999	999	999	18.0653	999	999	999	999	999	999	999	999	999	999	999	999	999	999	999	999	999	999	999	999	999	999	999	999	999	999	999	999	999	999	999	999	999	999	999	999	999	999	999	999	999
Lab_2_CT1DAP-161011_D26_S50	15.1752	14.2411	20.2376	19.6151	16.1331	19.7595	19.7706	16.0276	999	15.0391	13.686	13.4963	999	999	16.5058	999	17.2618	19.2349	15.0072	999	18.3898	999	17.5223	999	999	999	17.6012	19.4561	999	999	999	17.9717	999	999	999	999	999	999	999	999	999	17.5277	999	17.5612	999	999	19.144	17.1438	16.4326
Lab_2_CT1DAP-161011_D26_S51	14.0963	12.9461	14.0774	21.3171	14.9817	20.4898	16.3245	13.8284	999	15.5306	13.2809	13.3134	999	999	14.7539	999	15.6004	17.1107	15.9997	999	17.7879	999	17.2236	999	19.0913	16.9129	15.9461	13.9138	16.916	999	27.0606	14.7701	13.9911	999	24.7713	999	999	999	999	999	999	15.5909	19.6538	16.3771	999	999	17.6463	16.098	15.1292
Lab_2_CT1DAP-161011_D26_S52	15.1295	13.0692	15.6541	18.9189	13.4045	19.5987	18.0753	14.0792	999	16.0702	13.1202	13.2552	15.9937	999	15.2939	999	16.4634	14.3048	18.0095	999	17.895	999	17.2941	999	20.3948	16.7544	14.9783	14.0654	999	999	999	15.3461	12.7146	999	27.7415	999	999	999	999	999	999	16.8057	19.4568	15.2327	999	999	18.4641	16.4722	16.1595
Lab_2_CT1DAP-161011_D26_S53	10.8419	10.1013	13.4256	16.6486	12.4252	19.1921	16.4695	12.7596	999	11.4194	11.1972	11.0813	15.9684	999	15.6994	999	16.487	12.8792	13.2237	999	16.6707	20.6667	16.797	999	19.4121	15.0712	13.2889	14.6364	16.5757	999	16.6299	14.8689	12.8683	999	26.8658	999	24.0027	999	999	999	17.1712	15.0763	17.2471	12.2354	999	999	16.7496	15.832	15.1871
Lab_2_CT1DAP-161011_D26_S54	17.5966	15.9657	16.8692	999	17.1317	999	18.0302	17.6848	999	17.1551	16.4192	15.151	999	999	16.9785	999	16.4404	18.2863	999	999	19.3487	999	18.0237	999	999	999	17.1781	19.4076	17.5627	999	999	17.9064	16.9211	999	21.9941	999	999	999	999	999	999	16.7249	999	17.0207	18.4497	999	19.8232	17.5748	16.4512
Lab_2_CT1DAP-161011_D26_S55	12.1371	10.8065	15.3056	21.8681	12.7494	23.1427	17.4273	13.9584	999	13.5261	12.4328	14.2011	13.0507	999	16.4671	999	16.6353	12.9001	14.1294	17.0336	18.7613	18.9886	17.9303	999	21.4105	13.778	13.5255	14.0272	17.2325	999	19.1835	14.5025	12.583	999	25.8513	999	20.5064	999	999	999	999	18.8605	999	14.4675	999	999	17.5951	17.5136	16.1513
Lab_2_CT1DAP-161011_D26_S56	12.3763	10.8529	19.0315	999	14.9938	24.0634	19.1977	17.0114	999	12.1434	11.6946	11.7359	17.8036	999	17.4782	999	16.8215	14.4796	18.3946	999	14.0023	999	15.5477	12.5401	999	16.451	15.179	12.931	20.5948	999	999	14.0164	13.2322	19.4404	27.1444	999	999	999	999	999	999	17.4718	999	14.8279	999	999	18.6156	17.9889	16.3749
Lab_2_CT1DAP-161011_D26_S57	12.7758	10.2483	16.4645	21.8618	12.9023	20.7952	18.0873	15.5529	999	12.7152	11.7478	10.4129	16.3774	999	17.5095	999	17.2286	16.3873	15.3763	999	20.731	999	18.1267	999	21.3911	18.562	15.9282	15.8006	18.5598	999	999	14.9815	15.0101	999	22.18	999	999	999	999	999	999	16.9681	20.7379	17.4254	999	999	999	18.0467	16.6804
Lab_2_CT1DAP-161011_D26_S58	13.1441	9.882	19.7786	999	14.4761	22.5743	20.1972	15.3656	999	11.8689	12.5015	11.2174	15.325	999	14.0219	999	16.9359	13.916	15.0673	999	18.4952	999	17.5627	19.4794	21.9459	19.2718	15.0221	15.855	17.1975	999	999	17.3523	14.6071	999	19.8401	999	999	999	999	999	999	18.7023	20.6061	16.0359	999	999	19.5234	16.7762	16.961
Lab_2_CT1DAP-161011_D26_S59	12.3433	10.9066	15.6925	19.1781	13.1487	21.8211	17.3876	15.9822	999	11.9406	11.2623	10.7328	18.1828	999	14.8674	999	16.7919	14.4029	14.902	999	17.8362	999	999	17.9704	21.1673	16.8219	16.9348	14.5927	17.5293	999	999	16.3961	13.7595	999	25.5111	999	999	999	999	999	999	18.1708	18.9919	15.0224	999	999	19.4122	17.2163	17.1897
Lab_2_CT1DAP-161011_D26_S61	15.7679	13.2485	16.424	21.5976	14.8119	20.7796	19.138	15.8781	999	16.4688	13.6282	14.4661	17.5985	999	15.9867	999	17.2845	17.2938	17.0708	999	20.2941	999	999	999	20.874	19.0516	15.4713	15.3245	19.9832	999	999	18.2879	13.9071	999	24.3496	999	23.9393	999	999	999	999	18.5461	999	15.9696	999	999	18.9086	17.5551	16.9998
Lab_2_CT1DAP-161011_D26_S62	15.2839	12.8782	18.8262	20.6326	14.2182	999	999	15.2949	999	15.0357	12.4412	13.5695	999	999	17.6662	999	19.7139	17.5708	16.4997	999	23.8459	999	999	999	20.1149	999	16.4117	19.1624	999	999	999	18.5085	16.5582	999	999	999	999	999	999	999	999	19.9831	999	16.2173	999	999	19.4454	17.3283	17.9014
Lab_2_CT1DAP-161011_D26_S63	16.2286	14.114	16.4732	20.9963	14.301	21.8385	18.0003	18.2951	999	16.7285	14.7961	14.9984	16.6684	999	17.0784	999	19.9201	18.1245	16.889	999	23.6735	999	18.2533	999	19.6322	999	17.2984	14.3935	17.5076	999	999	999	15.6887	999	999	999	22.4775	19.9655	999	999	999	17.5855	999	17.1579	999	999	18.0703	18.656	16.8142
Lab_2_CT1DAP-161011_D26_S64	13.9259	12.4189	15.5445	21.3441	15.0468	19.9562	17.6377	14.446	18.6068	14.9509	13.787	14.8624	999	999	16.3492	999	16.4147	15.3066	16.3315	999	17.0582	999	18.006	999	18.3807	14.7141	16.0224	15.5685	18.1204	999	999	14.2659	13.6292	18.3983	999	999	26.6882	999	999	999	999	18.1791	999	12.9939	999	999	16.7148	17.1763	16.6506
Lab_2_CT1DAP-161011_D26_S65	14.5044	12.6341	15.4531	19.829	16.6426	25.2551	18.0917	14.247	999	16.1651	12.5903	13.7807	999	999	14.2331	999	16.6345	16.3179	17.1645	999	18.4596	999	18.4772	999	22.331	14.9858	15.5176	13.8551	16.9474	999	999	14.4158	10.9779	999	999	999	999	999	999	999	999	17.4781	16.873	15.2635	999	999	18.3955	17.6203	15.8886
Lab_2_CT1DAP-161011_D26_S66	13.1085	11.4111	15.6762	20.1205	13.7266	19.1645	17.9936	13.7023	999	12.3358	11.4632	12.5176	13.2397	999	14.4457	999	19.5848	14.9066	15.9825	999	17.8798	999	17.525	999	19.2581	11.9892	16.1496	12.7253	19.7611	999	999	12.9081	10.5816	999	999	999	999	999	999	999	999	17.42	16.3348	13.6568	999	999	18.8479	17.505	16.2141
Lab_2_CT1DAP-161011_D26_S67	13.0882	11.9107	17.4205	17.7949	13.9537	20.5402	17.6191	13.4696	999	14.286	14.0581	14.0225	999	999	14.5722	999	16.9836	14.8563	999	999	20.1452	999	17.4009	999	19.2915	13.1496	15.9141	14.8758	17.4228	25.2928	999	13.0128	14.6722	17.7851	999	999	24.3805	999	999	999	999	16.1217	999	13.0711	999	999	19.1752	17.2846	16.0019
Lab_2_CT1DAP-161011_D26_S68	13.1284	11.7372	16.1657	23.2729	17.4802	23.9775	21.194	13.2333	999	14.282	11.7703	10.8179	13.0427	999	17.8731	999	16.4398	13.5877	13.3354	999	18.2749	999	17.2054	999	21.1815	16.8552	15.7982	15.6134	17.6695	999	999	16.2539	12.3089	999	999	999	999	999	999	999	999	18.3941	18.6379	17.0349	999	999	18.918	18.2247	16.9113
Lab_2_CT1DAP-161011_D26_S69	12.7413	10.2141	17.7067	999	14.3448	25.0597	17.7658	13.9219	18.773	11.915	11.0051	11.0335	12.3861	999	17.9613	999	999	13.393	14.0351	999	17.6891	999	21.3826	18.1234	999	20.0572	13.0559	15.2774	17.0941	999	999	16.4445	14.9737	999	23.1074	999	999	999	999	999	999	16.8594	18.4812	15.8287	999	999	17.8303	18.2191	16.3809
Lab_2_CT1DAP-161011_D26_S70	14.504	12.916	15.7293	999	13.7458	21.5695	999	15.4781	999	16.4596	14.0937	14.8392	16.8777	999	16.7953	999	17.8246	16.6957	17.0264	999	17.9621	999	17.5508	999	21.1724	16.9923	15.072	15.0061	999	999	999	16.3792	11.5019	999	999	999	999	23.9489	999	999	999	17.3005	18.3272	16.4081	999	999	18.6977	18.5306	16.3235
Lab_2_CT1DAP-161011_D26_S71	12.0535	10.0402	14.64	21.1793	12.7223	21.1169	18.8986	14.101	999	11.5503	11.4209	10.9947	999	999	15.9206	999	18.6588	15.7847	15.3436	999	18.0996	999	18.3838	999	20.4862	999	16.2318	14.6679	16.5703	999	999	15.008	13.7194	999	999	999	999	999	999	999	999	16.6532	999	16.9165	999	999	18.2785	18.159	16.1594
Lab_2_CT1DAP-161011_D26_S73	999	999	999	999	999	28.9304	999	999	999	999	999	999	999	999	999	999	999	999	999	999	999	999	23.4727	999	999	999	999	999	999	999	999	999	999	999	999	999	999	999	999	999	999	999	999	999	999	999	999	999	999
Lab_2_CT1DAP-161011_D26_S74	17.2926	19.0872	17.2891	20.7461	999	999	18.5081	19.2546	999	16.6439	999	16.2096	999	999	17.8092	999	16.6969	999	999	999	20.0759	999	19.0821	999	999	999	18.4417	19.5615	999	999	999	999	999	999	21.3292	999	23.9131	19.2121	999	999	999	18.3071	999	17.577	999	999	17.9532	17.1212	17.465
Lab_2_CT1DAP-161011_D26_S75	14.6472	14.0527	18.5971	20.2549	15.3867	22.0378	18.8948	15.3212	999	16.3964	13.3515	12.5578	15.2976	999	17.2388	999	19.847	16.3915	17.0632	999	19.0292	999	22.601	999	999	999	17.2328	16.8983	18.374	999	999	18.2709	16.7601	999	999	999	999	999	999	999	999	17.2283	999	18.9063	999	999	22.1966	19.3453	17.1529
Lab_2_CT1DAP-161011_D26_S76	12.9355	11.2628	16.0909	22.399	13.7207	21.6855	18.2617	13.8107	999	14.1895	12.8897	13.2389	13.0666	999	15.9993	999	16.8156	16.2874	14.7611	999	19.4705	20.0103	17.4006	999	21.0261	13.7274	12.5788	12.3595	16.5982	999	999	15.0284	10.0169	999	999	999	999	999	999	999	18.6208	17.724	16.2531	16.3586	999	999	18.3353	17.8271	16.0332
Lab_2_CT1DAP-161011_D26_S77	14.6632	14.8657	19.0436	20.074	17.9066	21.8647	17.1051	14.2733	999	17.326	13.2896	14.2912	16.1713	999	17.0159	999	17.1917	14.6308	17.2146	999	16.3735	19.7547	17.9132	999	19.0768	19.3473	14.0103	16.5805	17.5828	999	16.4373	16.7479	16.8959	999	999	999	999	999	999	999	999	17.1924	20.4664	15.1466	999	999	17.6805	16.7002	16.3771
Lab_2_CT1DAP-161011_D26_S78	12.1957	11.4169	13.1832	20.8388	14.7664	21.6066	17.6669	13.8454	999	13.6809	13.0773	13.424	15.0592	999	16.4601	999	17.4975	14.8712	14.3379	999	17.9569	999	16.9791	999	17.8575	12.6092	13.3415	12.9214	17.9001	999	999	15.0162	9.92126	19.8411	999	999	999	999	999	999	999	19.7684	15.7902	16.783	999	999	19.2675	17.5659	16.6975
Lab_2_CT1DAP-161011_D26_S79	13.2057	11.0101	17.8817	18.8464	13.5594	20.6018	17.3661	14.6003	999	11.7285	11.3791	10.5074	15.3089	999	16.2938	999	17.3122	13.9941	13.2176	999	18.549	999	17.4354	999	20.1403	16.5303	15.0882	15.4727	16.5673	999	999	13.693	14.068	999	24.5494	999	999	999	999	999	999	17.64	999	15.8161	999	999	17.7544	17.1422	16.0743
Lab_2_CT1DAP-161011_D26_S80	11.3745	9.6282	13.5524	14.5642	11.7492	19.6499	17.8669	11.9984	999	12.3467	11.577	12.4308	13.1958	999	13.1408	999	15.4957	13.6278	13.6831	18.218	16.7648	999	17.5153	999	18.2838	11.5924	13.8487	12.2701	16.9374	999	999	12.335	11.4587	18.8077	24.5559	999	999	999	999	999	999	16.5311	999	13.5757	999	999	16.3483	16.1355	15.1456
Lab_2_CT1DAP-161011_D26_S81	14.6651	13.1545	15.2056	19.3716	15.1575	20.7476	999	14.6543	999	15.8838	13.9071	14.9488	999	999	16.007	999	16.3089	19.321	18.7356	999	18.1927	999	17.8189	999	22.3721	13.7722	16.1092	14.8018	18.4307	999	999	14.1801	13.0955	999	999	999	999	20.242	999	999	999	17.0649	999	14.194	999	999	17.6206	17.0133	16.173
Lab_2_CT1DAP-161011_D26_S82	12.2262	11.0125	15.456	19.499	14.6354	24.4907	17.8369	12.7906	999	13.5341	12.2184	13.0937	17.762	999	13.8566	999	16.6298	14.3642	16.7692	999	18.7787	999	17.3628	999	20.3956	12.1832	14.8547	13.362	17.0127	999	999	12.2975	11.6956	999	25.693	999	999	999	999	999	999	17.9273	999	13.4521	999	999	18.9062	17.4914	16.2735
Lab_2_CT1DAP-161011_D26_S83	15.2609	13.4679	16.5367	19.8285	14.5797	21.9414	17.7616	16.468	999	15.0818	12.9383	12.1444	16.7134	999	16.0098	999	16.3129	16.8574	15.4617	999	18.0833	999	18.0485	999	20.4924	18.1028	18.8024	16.7171	999	999	999	18.2594	999	999	28.0615	999	24.45	25.8626	999	999	999	16.6277	999	16.457	999	999	20.438	17.4824	16.1052
Lab_2_CT1DAP-161011_D26_S85	16.997	15.1903	18.6285	22.039	18.8382	23.0332	20.1602	17.4482	999	16.4781	16.3562	14.6749	18.5582	999	16.8877	999	17.2445	16.7992	18.4251	999	19.999	999	17.7244	999	19.5593	999	19.5583	17.1528	999	999	999	999	999	999	22.5597	999	24.1216	999	999	999	999	18.2078	999	16.3499	999	999	20.5686	17.8223	16.9598
Lab_2_CT1DAP-161011_D26_S86	14.0221	12.102	14.4291	19.4971	12.6948	21.5127	19.0712	15.2402	18.0934	14.8029	13.4746	12.5069	18.3808	999	15.8367	999	16.7356	17.5128	16.8891	999	17.6669	999	18.5167	999	18.8401	13.8141	15.9099	12.8579	18.3293	999	999	15.2422	12.6314	999	22.2658	999	999	999	999	999	999	15.3551	999	16.71	999	999	17.6144	16.5617	15.4724
Lab_2_CT1DAP-161011_D26_S87	15.8833	14.2682	15.4096	999	15.4887	22.3399	999	16.1348	999	17.6899	13.716	15.372	999	999	17.159	999	17.5986	18.2419	17.9081	999	22.5815	999	18.3167	999	22.2965	16.9358	15.884	14.8211	17.0419	999	999	15.1507	13.3681	999	28.1699	999	24.1356	24.1754	999	999	999	16.9951	999	17.1355	999	999	18.4112	20.6475	16.8009
Lab_2_CT1DAP-161011_D26_S88	11.4869	9.56536	16.6855	19.6378	13.5589	20.962	19.5382	14.7162	15.5295	10.9077	9.9571	10.1559	16.3799	999	15.4869	999	16.6594	13.0669	13.2399	999	14.4432	999	16.6044	15.8847	20.1072	16.8646	15.9911	14.1342	17.3031	999	19.445	14.5006	13.7699	999	999	999	999	999	999	999	999	15.6672	999	14.8895	999	999	17.1253	15.9969	15.0009
Lab_2_CT1DAP-161011_D26_S89	12.7238	10.8543	17.2059	21.8849	15.7103	22.7899	18.8524	15.722	999	12.8127	12.1723	11.7338	15.1194	999	999	999	16.4976	14.2217	14.0676	999	18.4755	999	18.8941	18.7328	22.4117	19.1895	14.8964	16.1258	17.6207	999	999	15.1654	14.4524	999	25.6838	999	999	999	999	999	999	18.0296	999	16.2637	999	999	17.6884	17.4411	17.0095
Lab_2_CT1DAP-161011_D26_S90	11.9289	11.2753	13.9429	19.2023	13.0811	20.2663	18.8936	13.1988	999	14.1194	12.4038	14.1233	18.1529	999	16.5725	999	16.9419	17.531	15.852	999	18.0179	999	19.8977	999	999	12.8206	16.2056	12.852	19.6079	999	999	11.9421	11.8978	999	999	999	999	999	999	999	19.4309	18.6375	999	15.8072	999	999	18.954	16.9742	16.8876
Lab_2_CT1DAP-161011_D26_S91	13.1121	10.1043	999	999	15.5788	21.9574	18.3825	15.7129	999	12.1451	12.6697	11.8783	13.3765	999	16.2261	999	16.3187	14.5381	15.4496	999	18.8422	999	18.4512	18.9269	22.4104	999	15.8615	19.0332	18.1246	999	999	18.2263	16.4791	999	21.4944	999	999	999	20.342	999	999	17.1053	16.3735	15.8659	999	999	17.7469	18.0058	16.5849
Lab_2_CT1DAP-161011_D26_S92	11.7351	10.6455	18.2434	18.8014	15.7464	23.8362	17.2693	17.2423	16.523	9.65824	10.3856	11.7598	14.7922	999	17.5987	999	17.8555	13.2601	15.0836	999	15.7123	999	15.3933	16.2024	999	17.4866	14.4169	15.9142	17.3001	999	999	16.0763	14.3466	999	24.0424	999	999	999	999	999	999	16.4366	15.2171	17.4123	999	999	17.874	16.951	16.1226
Lab_2_CT1DAP-161011_D26_S93	14.6868	13.227	15.5755	17.8875	15.0378	20.2056	18.646	13.1568	999	16.2395	13.0047	14.7212	17.1251	999	15.9805	999	16.61	17.9665	17.3152	999	17.667	999	17.0949	999	999	13.0255	16.4737	13.4388	16.3057	999	999	12.8812	12.306	999	26.7464	999	999	999	999	999	999	16.6395	999	14.9814	999	999	18.1105	17.8496	16.8809
Lab_2_CT1DAP-161011_D26_S94	13.4133	12.2992	15.3297	19.3695	14.1771	19.9983	17.868	13.4342	999	13.9079	12.0871	13.6817	13.1358	999	999	999	16.977	13.9469	14.1971	999	18.5	999	18.1289	999	19.9326	13.8163	14.7142	13.2738	18.0368	999	999	14.2792	11.1813	999	999	999	999	999	999	999	999	18.0915	17.8772	15.232	999	999	18.3234	17.9723	16.3528
Lab_3_CT1DAP-161018_D26_S01	14.3583	13.2242	13.6471	19.373	14.9771	999	20.0911	14.2384	999	14.9794	13.7314	12.6513	19.645	999	14.7731	999	16.9568	14.6378	14.681	999	17.9148	999	18.5185	999	20.5724	13.9336	14.8894	14.4589	17.9919	999	999	15.0612	13.6769	999	999	999	21.153	999	999	999	999	17.4965	999	15.7945	999	999	20.0933	17.0609	16.7687
Lab_3_CT1DAP-161018_D26_S02	14.1378	13.2301	14.7256	17.8326	16.4507	20.4047	999	13.8995	999	15.1352	14.4342	14.3183	999	999	17.9854	999	21.9531	16.9012	16.7291	999	18.2544	999	18.991	999	19.6157	19.2045	15.786	17.3922	17.951	999	999	14.6	16.2248	19.5521	19.5296	999	25.5915	999	999	999	19.5378	18.5642	999	14.2236	999	999	17.6403	19.3237	16.7187
Lab_3_CT1DAP-161018_D26_S03	15.3874	13.7049	999	999	17.9033	21.0369	18.8484	15.657	999	15.6106	13.1113	12.7102	18.5125	999	17.6291	999	19.855	15.2106	17.8942	999	19.5047	999	18.2695	999	18.8191	17.1848	18.1826	14.5762	18.6123	999	999	15.7563	16.0383	999	21.8246	999	24.303	999	999	999	999	17.1186	999	16.4153	999	999	18.0568	18.6719	16.8997
Lab_3_CT1DAP-161018_D26_S04	13.071	12.509	16.3631	999	14.3415	23.5984	19.1363	13.8383	999	14.1833	11.6421	11.7653	14.1088	999	16.4343	999	20.3586	13.5844	15.4728	999	18.9904	999	19.5269	999	19.2193	19.0721	15.1185	12.7833	20.9155	999	999	14.9119	12.2909	999	999	999	24.4013	999	999	999	999	17.16	18.2919	15.4623	999	999	19.7501	18.9703	16.7659
Lab_3_CT1DAP-161018_D26_S05	12.4679	11.1764	19.3135	20.6856	14.9403	20.0487	18.3889	16.6826	999	11.3868	12.3904	11.6859	18.4108	999	16.6282	999	17.088	15.3363	16.7433	999	14.8363	999	18.7232	17.6282	19.1551	17.9032	14.1687	18.3488	16.6907	999	999	16.7554	14.4075	999	18.8479	999	999	999	999	999	999	18.311	999	999	999	999	17.9373	18.3925	17.1154
Lab_3_CT1DAP-161018_D26_S06	15.3618	12.534	999	999	15.3796	21.1277	17.9142	16.9603	999	13.4606	12.9761	11.7369	999	999	16.9393	999	16.7665	16.6346	15.1514	999	18.7247	999	17.9661	999	18.9379	999	17.929	17.0974	16.6122	999	999	16.1934	19.0556	999	22.966	999	999	999	999	999	999	16.3384	999	15.7753	999	999	17.8974	17.7187	16.1864
Lab_3_CT1DAP-161018_D26_S07	14.057	11.4327	21.8491	23.3863	16.092	23.7639	21.8605	16.6386	999	12.4232	12.2753	12.3698	15.7875	999	16.3357	999	999	13.9378	15.8135	999	14.9996	999	19.5335	16.2211	19.7101	17.8533	15.9902	17.1306	999	999	999	17.0976	17.3057	999	21.4087	999	24.4944	999	999	999	999	19.9344	999	15.8633	999	999	17.662	20.6913	16.6685
Lab_3_CT1DAP-161018_D26_S08	12.9672	11.428	15.2461	999	14.4667	21.5343	18.5629	15.5231	999	14.4154	13.6063	12.9512	15.3837	999	17.3795	999	17.6896	17.3045	14.3219	999	18.2251	999	17.035	999	17.8828	15.6377	15.9247	14.2837	18.4136	999	999	16.5568	10.3981	999	999	999	24.2847	999	999	999	999	16.5245	17.9846	17.0685	999	999	19.9019	17.9525	16.4747
Lab_3_CT1DAP-161018_D26_S09	14.276	12.8938	17.4419	19.9966	14.3578	23.0097	20.0976	14.6847	999	16.1117	12.9862	13.8396	15.6949	999	18.5562	999	16.6409	14.3315	16.9095	999	17.2274	999	18.753	999	19.4877	17.3296	14.5979	13.6186	999	999	999	15.6429	13.8174	999	22.7388	999	999	999	24.7451	999	999	17.1259	19.375	16.2486	999	999	18.695	18.3889	17.4003
Lab_3_CT1DAP-161018_D26_S10	15.5712	13.7729	16.1865	999	15.622	999	18.8603	17.3367	999	16.3361	15.3515	14.7692	18.5996	999	999	999	16.9045	18.7499	16.8848	999	20.7464	999	19.1665	999	18.082	17.4067	17.4958	13.8956	999	999	999	16.3534	12.7137	999	23.3259	999	999	999	999	999	999	18.2747	999	18.1741	999	999	17.4792	17.6876	16.7539
Lab_3_CT1DAP-161018_D26_S11	13.1153	12.7527	14.5805	19.3596	14.9322	21.601	17.1089	14.3996	999	14.6912	14.5994	13.8734	999	999	14.6827	999	15.9206	17.3315	17.7107	999	16.6953	999	16.5159	999	17.883	14.3151	15.5609	15.0918	15.8047	999	18.5917	14.3106	14.7784	999	23.352	999	999	999	999	999	999	16.336	19.5825	14.802	999	999	17.0187	16.5176	14.9228
Lab_3_CT1DAP-161018_D26_S12	14.9126	13.4689	16.7606	21.3195	14.9574	21.6375	18.1736	17.4493	20.0927	16.4717	14.695	13.8328	17.2552	999	17.2766	999	17.0921	18.9427	16.027	999	18.5095	999	18.4261	999	18.5962	18.9237	16.8226	15.3808	21.1359	999	999	16.179	12.5615	999	999	999	999	999	999	999	999	18.3309	18.2358	17.4241	999	999	18.7257	17.578	17.0235
Lab_3_CT1DAP-161018_D26_S13	11.7651	10.8507	14.411	20.9752	12.6898	24.2669	18.6128	13.7798	999	14.4393	13.0636	13.4209	14.1383	999	17.5982	999	17.1154	14.8476	16.0769	999	18.4809	999	19.3509	999	18.0945	12.2199	15.2657	13.0712	18.4483	999	999	14.3672	10.1815	999	999	999	999	999	999	999	999	17.1898	999	14.569	999	999	17.6006	18.3775	15.9904
Lab_3_CT1DAP-161018_D26_S14	13.6149	11.5606	18.8399	20.2963	15.3792	19.8304	18.0115	14.2159	999	13.5199	12.0858	13.5403	13.34	999	999	999	22.4263	13.0688	14.6292	999	20.0774	999	19.3198	999	18.4894	15.1733	14.9156	13.0826	999	999	999	14.0489	11.4635	999	22.3322	999	999	24.5433	999	999	999	18.3433	999	14.8466	999	999	17.4812	20.5657	16.5361
Lab_3_CT1DAP-161018_D26_S15	12.6993	10.1576	13.8694	18.3809	14.7015	25.0308	19.0265	14.069	999	12.6259	11.4897	11.0948	14.7396	999	14.5143	999	16.7458	12.8735	13.5704	999	18.2889	999	17.2585	999	19.0544	13.8948	13.6484	14.0836	18.9404	999	999	13.9078	10.0437	999	19.4749	999	999	999	999	999	19.0441	17.4487	17.0276	14.045	999	999	16.7574	17.4629	16.0658
Lab_3_CT1DAP-161018_D26_S16	13.1382	10.9639	16.9355	999	12.6384	20.0186	19.8641	15.9643	999	12.7187	11.9447	11.7941	16.3574	999	16.935	999	17.321	14.9573	17.0513	999	18.2925	999	18.276	999	21.6901	17.9001	15.6701	17.9406	17.5141	999	999	16.4258	14.9635	999	21.2829	999	999	999	999	999	999	17.5498	999	14.9258	999	999	16.9957	17.9047	16.3659
Lab_3_CT1DAP-161018_D26_S17	13.807	13.0171	14.2365	15.397	13.0436	21.8528	19.63	12.8691	999	14.7152	13.4475	14.3609	999	999	17.7499	999	16.7263	14.898	16.1545	999	18.7897	999	999	999	18.6404	15.0667	16.679	15.7951	19.2907	999	999	14.385	14.4404	999	21.6971	999	999	999	999	999	999	17.144	999	15.2099	999	999	18.6675	18.157	16.7522
Lab_3_CT1DAP-161018_D26_S18	12.7206	11.6373	19.9282	20.806	16.0902	23.0288	20.6639	17.6617	18.2473	12.7331	11.9301	11.0079	999	999	17.6201	999	16.0262	16.6777	999	999	14.4194	999	16.0252	16.7169	22.0591	999	12.8885	17.8196	18.9176	999	999	16.5932	12.9274	999	19.926	999	24.49	999	999	999	999	17.1852	999	18.4552	999	999	18.1323	999	16.8027
Lab_3_CT1DAP-161018_D26_S19	14.1563	11.9176	17.9573	20.1499	15.8763	22.6536	20.079	16.0085	999	13.0579	12.6287	11.7276	16.5114	999	17.0357	999	17.0505	18.0937	15.0135	999	17.5378	999	17.7333	999	18.9047	17.9479	14.0441	16.799	18.3785	999	999	18.8434	17.4596	999	19.8332	999	999	999	999	999	999	17.4298	999	17.4902	999	999	18.1818	17.6475	16.8126
Lab_3_CT1DAP-161018_D26_S20	12.3895	10.9806	19.7097	999	17.6893	21.2259	18.4135	18.0959	18.721	11.864	11.6248	11.1639	14.7624	999	16.3987	999	16.8763	14.6783	14.5295	999	15.1655	999	15.8955	19.2085	20.2188	999	14.5137	17.7801	17.523	999	999	999	15.0389	999	22.1354	999	24.3911	28.606	999	999	999	17.1433	999	16.2041	999	999	19.8802	17.0931	16.2458
Lab_3_CT1DAP-161018_D26_S21	11.6733	10.6488	13.3816	15.9118	13.0944	20.1063	19.5682	12.7225	999	13.6472	11.7749	12.178	18.7019	999	15.2851	999	15.5526	14.5201	15.3276	999	17.5886	999	17.086	16.4088	18.5347	14.6651	14.0897	15.8626	17.9338	26.3459	17.5786	13.1474	14.2572	17.7516	22.8359	999	999	999	999	999	999	16.3285	999	13.388	999	999	17.723	16.9686	16.1261
Lab_3_CT1DAP-161018_D26_S22	12.7428	10.6594	12.5094	19.0512	13.235	18.9604	18.8335	13.4973	18.0352	12.4502	11.2092	11.3191	14.0452	999	16.6152	999	16.6804	13.7836	14.1328	19.019	14.6067	999	17.6765	999	17.6154	14.0934	14.7708	12.8813	17.6085	999	999	15.0378	9.51585	999	26.3297	999	999	999	999	999	999	17.2202	16.6519	13.5527	999	999	18.2308	16.4526	15.9484
Lab_3_CT1DAP-161018_D26_S23	15.9867	14.2166	16.4951	19.0536	16.7068	22.8376	20.8109	15.1057	999	16.8408	13.757	15.2202	17.4817	999	16.095	999	17.3747	16.1512	999	999	17.7967	999	22.154	999	18.2773	18.6665	15.4403	14.0129	16.8596	999	999	18.9006	14.3094	999	27.3658	999	999	999	999	999	999	17.0625	999	15.6734	999	999	17.8388	18.4593	16.8303
Lab_3_CT1DAP-161018_D26_S24	14.7648	13.1797	999	19.9773	15.5727	24.5147	18.6946	14.9501	999	15.1922	12.3403	12.8293	999	999	16.7455	999	17.4555	15.8447	15.4196	999	18.3779	999	21.1118	999	18.5715	999	17.1441	15.433	18.4387	999	999	16.5558	16.61	999	999	999	999	999	999	999	999	18.5322	999	18.0526	999	999	18.5039	21.5236	17.1409
Lab_3_CT1DAP-161018_D26_S25	12.9888	10.6867	14.9062	999	13.9375	21.6325	21.4	13.57	999	13.4989	11.879	13.0872	15.1576	999	17.421	999	16.318	12.7363	14.9136	19.1121	15.9804	999	19.1206	19.2611	16.8351	15.3252	14.8533	13.228	19.2233	999	999	13.9582	11.9965	999	20.4369	999	999	999	999	999	999	22.5771	17.6005	13.3496	999	999	16.3938	17.5455	15.5668
Lab_3_CT1DAP-161018_D26_S26	13.6764	11.1892	15.6568	19.8132	15.6562	19.7386	21.5848	13.4736	999	12.3077	12.0615	11.8732	12.4352	999	16.3107	999	16.5461	12.9118	14.0937	999	16.0147	18.8485	18.3646	999	18.2187	17.3698	12.1784	14.1799	18.0194	999	999	14.2213	11.8313	999	21.0768	999	999	999	999	999	999	15.8891	15.5328	13.2435	999	999	16.5193	17.0479	16.0025
Lab_3_CT1DAP-161018_D26_S27	13.5253	13.0319	13.8004	19.2822	15.4778	19.7191	17.3671	13.9045	999	14.2329	12.3005	14.3982	999	999	16.5317	999	21.5992	15.5075	15.6471	999	18.4173	999	18.7253	999	20.622	13.3349	15.0074	14.172	17.2524	999	17.5999	14.2642	12.1884	999	999	999	999	999	999	999	999	16.7438	20.1021	14.1441	999	999	17.5047	16.7566	16.3298
Lab_3_CT1DAP-161018_D26_S28	13.1703	12.4131	22.2532	999	15.7823	19.238	19.8122	16.3652	999	12.3745	13.0863	11.0235	17.369	999	16.288	999	18.1208	15.6196	15.11	999	16.5562	999	17.9612	999	18.279	16.6104	18.9022	18.3733	18.2322	999	999	999	18.5734	999	22.7289	999	999	999	999	999	999	18.4347	16.8194	17.4832	999	999	17.7846	17.3564	16.4005
Lab_3_CT1DAP-161018_D26_S29	12.4839	11.4847	13.3193	20.4719	14.4034	999	999	13.867	999	14.0876	13.1494	13.9309	15.4627	999	15.025	999	16.3584	14.2983	14.8748	16.9801	20.786	999	18.9241	999	21.2742	13.5454	13.9367	13.2088	999	999	999	13.6185	12.1768	18.2755	999	999	999	999	999	999	999	17.0122	999	14.0094	999	999	18.2954	17.4326	16.9622
[truncated: 285 more rows]
[truncated: 7 more columns]
